# Supplementary material for: Sustained inactivation of the Polycomb PRC1 complex induces DNA repair defects and genomic instability in epigenetic tumors
Source: Histochem Cell Biol. 2024 Jun 18;162(1-2):133–47. doi: 10.1007/s00418-024-02302-z (PMC11227471; doi:10.1007/s00418-024-02302-z)
Supplement: Supplementary file 4 — Table 2 Complete list of differentially expressed genes representing the GO terms “cellular response to DNA damage,” “DNA repair,” and “DNA replication.” The list include the log2 fold change after no ph-KD (control, referred as PH18), transient ph-KD (referred as PHD11), or constant ph-KD (referred as PH29), relative to temperature-matched controls. A manually curated list of differentially expressed genes is used for Fig. 3b,c. (XLSX 95 KB) [file 418_2024_2302_MOESM4_ESM.xlsx]

## Sheet: DNA_repair_response
GO	FBgn	symbol	PcG_bound	log2FoldChange_PH18	log2FoldChange_PHD11	log2FoldChange_PH29	padj_PH18	padj_PHD11	padj_PH29	diff_PH18	diff_PHD11	diff_PH29
DNA_damage_response	FBgn0000320	eya	TRUE	0.00079872	-0.276101	-7.58945	1	0.000359544	0	unaffected	unaffected	down
DNA_damage_response	FBgn0032813	PCNA2	FALSE	0.00764778	-0.998654	-2.74669	0.968749	0.00619685	3.47527e-10	unaffected	unaffected	down
DNA_damage_response	FBgn0000046	Act87E actin	FALSE	0.00389308	-0.752263	-2.19899	1	0.00264617	5.35392e-16	unaffected	unaffected	down
DNA_damage_response	FBgn0040491	Buffy	FALSE	0.000251175	-0.181025	-2.08497	1	0.308539	2.14084e-05	unaffected	unaffected	down
DNA_damage_response	FBgn0014396	tim	FALSE	0.00779144	0.0748404	-1.50505	1	0.712368	0.0241721	unaffected	unaffected	down
DNA_damage_response	FBgn0031885	Mnn1	FALSE	0.00682318	-0.798758	-1.03673	0.892421	6.58559e-13	1.64988e-22	unaffected	unaffected	down
DNA_damage_response	FBgn0032934	CG8679	FALSE	0.0013368	-0.058801	-0.504063	1	0.666628	9.43265e-05	unaffected	unaffected	unaffected
DNA_damage_response	FBgn0003997	hid	FALSE	0.00777314	-0.145952	-0.488813	0.90056	0.268419	0.000956508	unaffected	unaffected	unaffected
DNA_damage_response	FBgn0010269	Dsor1	FALSE	-0.000787269	-0.135613	-0.449205	1	0.0582158	1.68272e-11	unaffected	unaffected	unaffected
DNA_damage_response	FBgn0264495	gpp	FALSE	-0.00236493	-0.234802	-0.425457	1	0.103782	0.012458	unaffected	unaffected	unaffected
DNA_damage_response	FBgn0011739	wts	FALSE	-0.000832736	-0.152293	-0.423717	1	0.199862	0.000771896	unaffected	unaffected	unaffected
DNA_damage_response	FBgn0036421	CG13481	FALSE	0.00250673	0.0129261	-0.398275			0.494642	unaffected	unaffected	unaffected
DNA_damage_response	FBgn0259737	CG42391	FALSE	0.0056164	-0.103855	-0.369998	1	0.600203	0.286691	unaffected	unaffected	unaffected
DNA_damage_response	FBgn0029977	hdm	FALSE	-0.00601587	-0.193049	-0.333653	1	0.331535	0.36133	unaffected	unaffected	unaffected
DNA_damage_response	FBgn0034687	CG11475	FALSE	-0.00357406	-0.189293	-0.275709	1	0.348984	0.305947	unaffected	unaffected	unaffected
DNA_damage_response	FBgn0014018	Rel	FALSE	-0.00250434	0.0664897	-0.2687	0.991108	0.486155	0.000916666	unaffected	unaffected	unaffected
DNA_damage_response	FBgn0037897	CG5270	FALSE	0.00911701	-0.0311658	-0.249038	0.864682	0.832829	0.0561336	unaffected	unaffected	unaffected
DNA_damage_response	FBgn0259196	CG42300	FALSE	-0.00591843	-0.0132703	-0.200995			0.697967	unaffected	unaffected	unaffected
DNA_damage_response	FBgn0038704	CG5316	FALSE	0.00565438	-0.0197952	-0.192662	0.853107	0.841389	0.00583681	unaffected	unaffected	unaffected
DNA_damage_response	FBgn0028896	CG17329	FALSE	0.00435987	0.05276	-0.142245	1	0.79419	0.682782	unaffected	unaffected	unaffected
DNA_damage_response	FBgn0015024	CkIalpha	FALSE	-0.00630386	-0.19432	-0.139985	0.768682	0.000964612	0.0201967	unaffected	unaffected	unaffected
DNA_damage_response	FBgn0026777	Rad23	FALSE	3.39092e-05	-0.0909056	-0.138016	1	0.132708	0.0121153	unaffected	unaffected	unaffected
DNA_damage_response	FBgn0261278	grp	FALSE	-0.00245278	-0.184294	-0.121854	0.958235	0.00291687	0.0583747	unaffected	unaffected	unaffected
DNA_damage_response	FBgn0259195	CG42299	FALSE	0.0080737	-0.00959534	-0.120088	1	0.965105	0.723268	unaffected	unaffected	unaffected
DNA_damage_response	FBgn0035593	CG4603	FALSE	0.0123989	-0.0270599	-0.118332	0.766626	0.858522	0.414086	unaffected	unaffected	unaffected
DNA_damage_response	FBgn0002901	mus304	FALSE	-0.00186579	-0.154201	-0.100715	1	0.153501	0.413101	unaffected	unaffected	unaffected
DNA_damage_response	FBgn0038815	CG5466	FALSE	-0.0023612	-0.000494494	-0.0920301	1	0.997839	0.364208	unaffected	unaffected	unaffected
DNA_damage_response	FBgn0029131	Debcl	FALSE	-0.0343072	-0.0450499	-0.0865224	0.381901	0.708981	0.455943	unaffected	unaffected	unaffected
DNA_damage_response	FBgn0002716	mei-W68	FALSE	0.00484732	-0.0144387	-0.0813386	1	0.941415	0.770211	unaffected	unaffected	unaffected
DNA_damage_response	FBgn0261456	hpo	FALSE	-0.00111603	0.103266	-0.0699555	1	0.159265	0.35716	unaffected	unaffected	unaffected
DNA_damage_response	FBgn0019990	Gcn2	FALSE	0.00231501	-0.175162	-0.0583154	1	0.11396	0.682596	unaffected	unaffected	unaffected
DNA_damage_response	FBgn0260794	ctrip	FALSE	0.00115168	-0.128835	-0.0569061	1	0.365534	0.788148	unaffected	unaffected	unaffected
DNA_damage_response	FBgn0053554	Nipped-A	FALSE	-4.3236e-05	-0.412655	-0.0411938	1	0.0507524	0.883133	unaffected	unaffected	unaffected
DNA_damage_response	FBgn0050169	Brca2	FALSE	-0.002478	-0.0379624	-0.037343	1	0.777491	0.798173	unaffected	unaffected	unaffected
DNA_damage_response	FBgn0015075	Ddx1	FALSE	-0.00591937	0.0135491	-0.0368003	0.758974	0.86681	0.580266	unaffected	unaffected	unaffected
DNA_damage_response	FBgn0035402	Usp5	FALSE	-0.00168955	-0.017175	-0.0335215	1	0.878222	0.739934	unaffected	unaffected	unaffected
DNA_damage_response	FBgn0030945	Ing3	FALSE	0.000473999	0.0404652	-0.013435	1	0.73896	0.924888	unaffected	unaffected	unaffected
DNA_damage_response	FBgn0037263	slx1	FALSE	0.00362111	0.208201	-0.013324	1	0.17881	0.959626	unaffected	unaffected	unaffected
DNA_damage_response	FBgn0031909	CG5181	FALSE	-0.00508286	0.105254	0.00529974	0.941034	0.339704	0.97479	unaffected	unaffected	unaffected
DNA_damage_response	FBgn0032251	Nse4	FALSE	0.0286592	0.158069	0.00940531	0.484878	0.209367	0.963002	unaffected	unaffected	unaffected
DNA_damage_response	FBgn0030657	cerv	FALSE	0.00149258	0.187167	0.0171312	1	0.0786797	0.912966	unaffected	unaffected	unaffected
DNA_damage_response	FBgn0028434	Ercc1	FALSE	-0.00151959	0.0458029	0.0227699	1	0.757987	0.903452	unaffected	unaffected	unaffected
DNA_damage_response	FBgn0033607	CG9062	FALSE	0.00302575	-0.109968	0.02452	0.936792	0.117847	0.768445	unaffected	unaffected	unaffected
DNA_damage_response	FBgn0039147	CG10694	FALSE	0.0027318	0.0156089	0.0286692	1	0.942809	0.959568	unaffected	unaffected	unaffected
DNA_damage_response	FBgn0039858	CycG	FALSE	-0.000499891	-0.114627	0.0307703	1	0.147638	0.743346	unaffected	unaffected	unaffected
DNA_damage_response	FBgn0032321	YL-1	FALSE	-0.00072992	0.0482073	0.0342122	1	0.669605	0.776805	unaffected	unaffected	unaffected
DNA_damage_response	FBgn0034689	CG2921	FALSE	0.00381572	0.169932	0.0383774	0.968651	0.085685	0.765382	unaffected	unaffected	unaffected
DNA_damage_response	FBgn0026869	Thd1	FALSE	-0.00456883	-0.102842	0.0431842	0.980504	0.450623	0.824908	unaffected	unaffected	unaffected
DNA_damage_response	FBgn0026401	Nipped-B	FALSE	0.00093645	-0.68405	0.0437824	1	0.00154549	0.858986	unaffected	unaffected	unaffected
DNA_damage_response	FBgn0036730	qjt	FALSE	0.000739873	-0.103785	0.0505771	1	0.57796	0.871204	unaffected	unaffected	unaffected
DNA_damage_response	FBgn0024887	kin17	FALSE	0.00409137	0.0556069	0.0573683	0.954951	0.617873	0.614615	unaffected	unaffected	unaffected
DNA_damage_response	FBgn0267967	corolla	FALSE	0.0627226	0.0773544	0.063249	0.47936	0.702369	0.837437	unaffected	unaffected	unaffected
DNA_damage_response	FBgn0287696	mus302	FALSE	-0.00342062	-0.106476	0.0650373	0.973288	0.299428	0.561773	unaffected	unaffected	unaffected
DNA_damage_response	FBgn0038490	CG5285	FALSE	-0.000610372	0.0028982	0.0696642	1	0.987831	0.726583	unaffected	unaffected	unaffected
DNA_damage_response	FBgn0039214	puf	FALSE	-1.86762e-05	-0.131535	0.0713726	1	0.370518	0.744933	unaffected	unaffected	unaffected
DNA_damage_response	FBgn0024555	flfl	FALSE	-0.00381287	-0.208242	0.0895684	0.958935	0.0205564	0.390036	unaffected	unaffected	unaffected
DNA_damage_response	FBgn0037338	Snm1	FALSE	-0.000219147	-0.0740347	0.0899059	1	0.536194	0.477801	unaffected	unaffected	unaffected
DNA_damage_response	FBgn0031873	Gas41	FALSE	0.00410677	-0.0927944	0.105886	0.979511	0.461613	0.455495	unaffected	unaffected	unaffected
DNA_damage_response	FBgn0035601	Uev1A	FALSE	0.000396038	0.112379	0.106495	1	0.233287	0.273269	unaffected	unaffected	unaffected
DNA_damage_response	FBgn0003479	spn-A	FALSE	0.000442758	0.119788	0.108158	1	0.221094	0.298761	unaffected	unaffected	unaffected
DNA_damage_response	FBgn0086683	Spf45	FALSE	-0.000623762	-0.0359386	0.117096	1	0.71454	0.143469	unaffected	unaffected	unaffected
DNA_damage_response	FBgn0026080	Tip60	FALSE	0.00143948	0.0236283	0.121889	1	0.838828	0.173011	unaffected	unaffected	unaffected
DNA_damage_response	FBgn0025808	Rad17	FALSE	-0.00664907	0.0671059	0.129496	0.900188	0.575799	0.283779	unaffected	unaffected	unaffected
DNA_damage_response	FBgn0004832	Xpac	FALSE	0.0022129	-0.0749677	0.132269	1	0.52417	0.261579	unaffected	unaffected	unaffected
DNA_damage_response	FBgn0033929	Tfb1	FALSE	-0.00225882	0.0601743	0.134085	1	0.558884	0.144154	unaffected	unaffected	unaffected
DNA_damage_response	FBgn0002709	mei-218	FALSE	-0.00320738	-0.131972	0.142432	1	0.356971	0.465956	unaffected	unaffected	unaffected
DNA_damage_response	FBgn0037874	Tctp	FALSE	-0.00284711	0.143432	0.1461	1	0.166422	0.189089	unaffected	unaffected	unaffected
DNA_damage_response	FBgn0036212	CG11597	FALSE	-0.00043381	-0.0900294	0.146832	1	0.483546	0.302744	unaffected	unaffected	unaffected
DNA_damage_response	FBgn0263593	Lpin	FALSE	0.00703564	-0.0486883	0.14715	0.897495	0.717577	0.249371	unaffected	unaffected	unaffected
DNA_damage_response	FBgn0023216	Parg	FALSE	-0.000938772	-0.0324897	0.150372	1	0.794666	0.145987	unaffected	unaffected	unaffected
DNA_damage_response	FBgn0023143	Uba1	FALSE	0.00141809	0.0631917	0.151902	0.989297	0.305217	0.00328903	unaffected	unaffected	unaffected
DNA_damage_response	FBgn0000173	ben	FALSE	0.00032313	-0.0516902	0.151998	1	0.539689	0.0289367	unaffected	unaffected	unaffected
DNA_damage_response	FBgn0039271	CG11839	FALSE	-0.00524834	-0.0616508	0.157687	0.952712	0.64663	0.244866	unaffected	unaffected	unaffected
DNA_damage_response	FBgn0045035	tefu	FALSE	-0.00244765	-0.0805305	0.158534	1	0.58416	0.368199	unaffected	unaffected	unaffected
DNA_damage_response	FBgn0261850	Xpd	FALSE	0.000128587	0.0353419	0.165684	1	0.700021	0.0204429	unaffected	unaffected	unaffected
DNA_damage_response	FBgn0260987	vtd	FALSE	-0.00228915	-0.0324864	0.165984	0.971244	0.718095	0.0141039	unaffected	unaffected	unaffected
DNA_damage_response	FBgn0037384	dgrn	FALSE	-0.000575446	-0.0131992	0.168128	1	0.932885	0.206846	unaffected	unaffected	unaffected
DNA_damage_response	FBgn0261976	Psf2	FALSE	-0.000388999	-0.0131556	0.168163	1	0.938608	0.290177	unaffected	unaffected	unaffected
DNA_damage_response	FBgn0033260	Cul4	FALSE	-0.000921067	0.0105413	0.168727	1	0.897002	0.0013316	unaffected	unaffected	unaffected
DNA_damage_response	FBgn0259152	Clbn	FALSE	-0.00155315	0.0382288	0.179731	1	0.714348	0.0301266	unaffected	unaffected	unaffected
DNA_damage_response	FBgn0039065	Rad60	FALSE	-0.00146716	-0.010579	0.181319	1	0.93649	0.0709358	unaffected	unaffected	unaffected
DNA_damage_response	FBgn0024956	Mat1	FALSE	-0.00197249	0.0640324	0.182426	1	0.574972	0.081455	unaffected	unaffected	unaffected
DNA_damage_response	FBgn0038854	CG7044	FALSE	-0.00755153	-0.0813377	0.185443	0.748667	0.263564	0.00258259	unaffected	unaffected	unaffected
DNA_damage_response	FBgn0004367	mei-41	FALSE	3.42172e-05	-0.153152	0.187468	1	0.201499	0.160429	unaffected	unaffected	unaffected
DNA_damage_response	FBgn0004436	Ubc6	FALSE	0.000613468	0.0491643	0.188626	1	0.551545	0.00440734	unaffected	unaffected	unaffected
DNA_damage_response	FBgn0039044	p53	FALSE	0.00124011	0.226768	0.190162	1	0.0349786	0.112931	unaffected	unaffected	unaffected
DNA_damage_response	FBgn0011474	PR-Set7	FALSE	-0.000517483	-0.0632022	0.203395	1	0.474838	0.00638788	unaffected	unaffected	unaffected
DNA_damage_response	FBgn0053552	CG33552	FALSE	0.0033392	-0.0515485	0.20362	1	0.803842	0.495959	unaffected	unaffected	unaffected
DNA_damage_response	FBgn0026015	Top3beta	FALSE	0.00222047	-0.0509919	0.208331	0.964713	0.497321	0.000433691	unaffected	unaffected	unaffected
DNA_damage_response	FBgn0031399	mio	FALSE	-0.00725148	0.0580544	0.214243	0.854726	0.578198	0.0186053	unaffected	unaffected	unaffected
DNA_damage_response	FBgn0011754	PhKgamma	FALSE	-0.00338817	-0.175769	0.217292	1	0.120372	0.0805802	unaffected	unaffected	unaffected
DNA_damage_response	FBgn0261530	nbs	FALSE	0.0507321	0.114498	0.217697	0.287698	0.318525	0.0576108	unaffected	unaffected	unaffected
DNA_damage_response	FBgn0038767	trem	FALSE	0.000236938	-0.0224329	0.223216	1	0.873869	0.0551815	unaffected	unaffected	unaffected
DNA_damage_response	FBgn0040347	mus81	FALSE	-0.00297119	0.204747	0.228571	1	0.0784493	0.0712448	unaffected	unaffected	unaffected
DNA_damage_response	FBgn0266666	Sem1	FALSE	0.000326056	0.172954	0.235782	1	0.0828272	0.0236618	unaffected	unaffected	unaffected
DNA_damage_response	FBgn0020238	14-3-3epsilon	FALSE	-0.00143265	0.0999659	0.244542	0.997354	0.100937	5.39604e-06	unaffected	unaffected	unaffected
DNA_damage_response	FBgn0003612	Su(var)2-10	FALSE	-0.000341703	-0.0594016	0.248543	1	0.538193	0.00203819	unaffected	unaffected	unaffected
DNA_damage_response	FBgn0031094	CG9578	FALSE	-0.00237366	0.039448	0.255525	1	0.751329	0.013316	unaffected	unaffected	unaffected
DNA_damage_response	FBgn0038889	Fancm	FALSE	0.00638638	-0.00350545	0.258846	0.912458	0.982866	0.0439389	unaffected	unaffected	unaffected
DNA_damage_response	FBgn0263968	nonC	FALSE	0.00132333	0.0153037	0.258872	1	0.928193	0.0989911	unaffected	unaffected	unaffected
DNA_damage_response	FBgn0001179	hay	FALSE	0.00224573	0.0880977	0.260854	0.975418	0.248622	0.000115853	unaffected	unaffected	unaffected
DNA_damage_response	FBgn0011660	Pms2	FALSE	-0.0101489	-0.0253031	0.261712	0.817515	0.860866	0.0299184	unaffected	unaffected	unaffected
DNA_damage_response	FBgn0023177	Pp4-19C	FALSE	-0.00206699	0.109978	0.266481	0.989736	0.141129	8.86925e-05	unaffected	unaffected	unaffected
DNA_damage_response	FBgn0033426	CG1814	FALSE	-0.00708015	-0.0551653	0.267765	0.891185	0.656428	0.0180072	unaffected	unaffected	unaffected
DNA_damage_response	FBgn0039654	Brd8	FALSE	0.00121956	0.13188	0.278734	1	0.097193	0.000173261	unaffected	unaffected	unaffected
DNA_damage_response	FBgn0023515	CG14814	FALSE	0.000705285	-0.0554364	0.283321	1	0.658465	0.0109004	unaffected	unaffected	unaffected
DNA_damage_response	FBgn0037329	POLDIP2	FALSE	-0.00191651	0.165699	0.290324	1	0.132039	0.0109988	unaffected	unaffected	unaffected
DNA_damage_response	FBgn0037202	Ssl1	FALSE	0.00117027	0.0382367	0.291705	1	0.79035	0.0210863	unaffected	unaffected	unaffected
DNA_damage_response	FBgn0263831	Gen	FALSE	-0.000143711	0.245767	0.294681	1	0.0165319	0.00542947	unaffected	unaffected	unaffected
DNA_damage_response	FBgn0025716	Bap55	FALSE	0.000212286	0.0959738	0.307295	1	0.251803	3.07059e-05	unaffected	unaffected	unaffected
DNA_damage_response	FBgn0024912	agt	FALSE	-0.026006	-0.107167	0.30768	0.545247	0.44153	0.0504252	unaffected	unaffected	unaffected
DNA_damage_response	FBgn0004698	Xpc	FALSE	-0.00676182	-0.0288838	0.314451	0.868047	0.800411	0.000213933	unaffected	unaffected	unaffected
DNA_damage_response	FBgn0014340	mof	FALSE	0.000381577	-0.0380461	0.322213	1	0.752052	0.000522383	unaffected	unaffected	unaffected
DNA_damage_response	FBgn0002707	mei-9	FALSE	-0.0014127	-0.222669	0.322619	1	0.00528869	3.29432e-05	unaffected	unaffected	unaffected
DNA_damage_response	FBgn0041627	Ku80	FALSE	-0.0151703	0.225024	0.32442	0.633067	0.0130579	0.000299341	unaffected	unaffected	unaffected
DNA_damage_response	FBgn0026751	XRCC1	FALSE	-0.0200827	0.185249	0.325172	0.562838	0.0585027	0.00110407	unaffected	unaffected	unaffected
DNA_damage_response	FBgn0261109	mrn	FALSE	-0.00025316	0.220209	0.348187	1	0.0113313	5.45395e-05	unaffected	unaffected	unaffected
DNA_damage_response	FBgn0027378	MRG15	FALSE	-0.00560913	0.0825942	0.34819	0.892421	0.385676	2.24735e-05	unaffected	unaffected	unaffected
DNA_damage_response	FBgn0002622	RpS3	FALSE	-0.0038156	0.110201	0.350979	0.9672	0.289015	0.000355	unaffected	unaffected	unaffected
DNA_damage_response	FBgn0035689	CG7376	FALSE	-0.00897451	-0.0794634	0.352697	0.868184	0.540401	0.00551444	unaffected	unaffected	unaffected
DNA_damage_response	FBgn0025807	Rad9	FALSE	-0.00157277	0.043544	0.358165	1	0.76711	0.00612242	unaffected	unaffected	unaffected
DNA_damage_response	FBgn0032907	CG9272	FALSE	0.00319805	0.116035	0.361514	1	0.353342	0.00529133	unaffected	unaffected	unaffected
DNA_damage_response	FBgn0000100	RpLP0	FALSE	-0.00371798	0.148042	0.366394	0.971244	0.148534	0.000321077	unaffected	unaffected	unaffected
DNA_damage_response	FBgn0027868	Nup107	FALSE	0.00250933	0.227571	0.374286	0.975731	0.00196387	2.07323e-07	unaffected	unaffected	unaffected
DNA_damage_response	FBgn0000147	aurA	FALSE	-7.653e-05	0.151463	0.375703	1	0.152329	0.000450873	unaffected	unaffected	unaffected
DNA_damage_response	FBgn0027864	Ogg1	FALSE	0.00110339	0.161661	0.382889	1	0.155794	0.000820532	unaffected	unaffected	unaffected
DNA_damage_response	FBgn0260817	gkt	FALSE	-0.00724131	0.182763	0.385356	0.868184	0.0465202	3.24159e-05	unaffected	unaffected	unaffected
DNA_damage_response	FBgn0261112	APP-BP1	FALSE	-0.00512285	0.142638	0.386129	0.904814	0.110491	5.10574e-06	unaffected	unaffected	unaffected
DNA_damage_response	FBgn0051989	Cap-D3	FALSE	0.000429178	0.126536	0.389119	1	0.257678	0.000493741	unaffected	unaffected	unaffected
DNA_damage_response	FBgn0034537	DMAP1	FALSE	-0.00467439	0.184143	0.390207	0.910441	0.0260365	1.37955e-06	unaffected	unaffected	unaffected
DNA_damage_response	FBgn0031540	Pif1	FALSE	0.0112083	0.114736	0.391133	0.739396	0.243822	1.79748e-05	unaffected	unaffected	unaffected
DNA_damage_response	FBgn0030506	DNAlig4	FALSE	0.0123649	0.10265	0.39633	0.73433	0.354763	0.000101758	unaffected	unaffected	unaffected
DNA_damage_response	FBgn0004855	RpII15	FALSE	0.000663309	0.105249	0.397293	1	0.329849	8.71238e-05	unaffected	unaffected	unaffected
DNA_damage_response	FBgn0051807	CG31807	FALSE	-0.0287514	0.0432017	0.399786	0.678656	0.81951	0.145759	unaffected	unaffected	unaffected
DNA_damage_response	FBgn0004106	Cdk1	FALSE	-7.59492e-05	0.165144	0.40361	1	0.0670285	3.95448e-06	unaffected	unaffected	unaffected
DNA_damage_response	FBgn0035150	Rev1	FALSE	0.0147362	0.104816	0.409906	0.64926	0.298331	7.03405e-06	unaffected	unaffected	unaffected
DNA_damage_response	FBgn0020306	dom	FALSE	-0.00349643	-0.0251055	0.410031	1	0.879939	0.00900221	unaffected	unaffected	unaffected
DNA_damage_response	FBgn0039017	CG6985	FALSE	0.00398095	0.161713	0.411235	0.971244	0.136517	9.15799e-05	unaffected	unaffected	unaffected
DNA_damage_response	FBgn0002905	PolQ	FALSE	0.00136107	0.138164	0.412569	1	0.256054	0.00130083	unaffected	unaffected	unaffected
DNA_damage_response	FBgn0028360	Cdc7	FALSE	-0.00219701	0.144695	0.415697	1	0.178996	0.000116577	unaffected	unaffected	unaffected
DNA_damage_response	FBgn0037578	PNKP	FALSE	-0.00067095	0.243871	0.416454	1	0.00582195	2.29135e-06	unaffected	unaffected	unaffected
DNA_damage_response	FBgn0030877	Arp8	FALSE	-0.0187135	0.0212878	0.43536	0.584194	0.871699	9.24409e-06	unaffected	unaffected	unaffected
DNA_damage_response	FBgn0002891	PolZ1	FALSE	-0.0174905	0.0613679	0.438732	0.664564	0.671999	0.00233527	unaffected	unaffected	unaffected
DNA_damage_response	FBgn0035812	CG7457	FALSE	0.000450004	0.114448	0.439233	1	0.290222	1.9714e-05	unaffected	unaffected	unaffected
DNA_damage_response	FBgn0036210	CG14130	FALSE	0.00275685	-0.0216472	0.441269	1	0.897248	0.0047102	unaffected	unaffected	unaffected
DNA_damage_response	FBgn0029504	CHES-1-like	FALSE	0.00612268	-0.145706	0.443989	0.958935	0.31427	0.0117996	unaffected	unaffected	unaffected
DNA_damage_response	FBgn0033341	MrgBP	FALSE	-0.0300935	0.326849	0.444416	0.409369	0.000166513	3.72649e-07	unaffected	unaffected	unaffected
DNA_damage_response	FBgn0002887	mus201	FALSE	-0.00594715	0.077441	0.446301	0.910441	0.509636	2.10171e-05	unaffected	unaffected	unaffected
DNA_damage_response	FBgn0020270	mre11	FALSE	-0.00234997	0.226097	0.452783	0.965373	0.000281911	1.83122e-13	unaffected	unaffected	unaffected
DNA_damage_response	FBgn0026417	Hus1-like	FALSE	-0.0180674	0.136267	0.454181	0.647104	0.277357	0.0021617	unaffected	unaffected	unaffected
DNA_damage_response	FBgn0037554	PolI	TRUE	-0.0021473	0.090933	0.455044	1	0.412873	7.70662e-06	unaffected	unaffected	unaffected
DNA_damage_response	FBgn0034728	rad50	FALSE	-0.00226295	-0.00623822	0.459036	1	0.966436	1.36244e-05	unaffected	unaffected	unaffected
DNA_damage_response	FBgn0040078	pont	FALSE	-0.00330695	0.186329	0.467843	0.958935	0.0193496	9.05148e-10	unaffected	unaffected	unaffected
DNA_damage_response	FBgn0002989	okr	FALSE	0.00321732	0.036956	0.472982	0.999987	0.783551	7.40284e-06	unaffected	unaffected	unaffected
DNA_damage_response	FBgn0002906	Blm	FALSE	-0.00409525	0.117559	0.484611	0.970544	0.299905	1.04345e-05	unaffected	unaffected	unaffected
DNA_damage_response	FBgn0262524	ver	FALSE	0.00626861	0.689363	0.498719	0.960634	0.00120635	0.00504537	unaffected	unaffected	unaffected
DNA_damage_response	FBgn0033389	Rad51D	FALSE	-0.0115622	0.222818	0.503099	0.855818	0.141129	0.010686	unaffected	unaffected	unaffected
DNA_damage_response	FBgn0052438	SMC5	FALSE	-0.00483938	0.00173489	0.507946	0.954299	0.992192	5.72363e-06	unaffected	unaffected	unaffected
DNA_damage_response	FBgn0015799	Rbf	FALSE	0.00104702	0.196842	0.514204	1	0.00114874	1.60422e-19	unaffected	unaffected	unaffected
DNA_damage_response	FBgn0283467	PolD3	FALSE	-0.00357766	0.25152	0.514395	0.985247	0.0151034	1.19671e-06	unaffected	unaffected	unaffected
DNA_damage_response	FBgn0011763	Dp	FALSE	-0.000506943	0.169536	0.515263	1	0.0399594	4.80269e-11	unaffected	unaffected	unaffected
DNA_damage_response	FBgn0026737	CG6171	FALSE	0.00740233	0.154438	0.515873	0.896299	0.191407	3.00903e-05	unaffected	unaffected	unaffected
DNA_damage_response	FBgn0030931	Xrcc2	FALSE	-0.0228961	0.00104448	0.525144	0.675252	0.997434	0.0219843	unaffected	unaffected	unaffected
DNA_damage_response	FBgn0261113	Xrp1	FALSE	-0.00283132	-0.0398181	0.535391	1	0.76651	1.15651e-06	unaffected	unaffected	unaffected
DNA_damage_response	FBgn0019686	lok	FALSE	-0.00242286	0.115762	0.536819	0.971004	0.121218	4.96102e-17	unaffected	unaffected	unaffected
DNA_damage_response	FBgn0267977	mh	FALSE	-0.00167731	0.26139	0.540611	1	0.0181968	1.37799e-06	unaffected	unaffected	unaffected
DNA_damage_response	FBgn0037377	CG1218	FALSE	-0.000773825	0.333485	0.54584	1	5.58991e-05	4.12164e-11	unaffected	unaffected	unaffected
DNA_damage_response	FBgn0027375	RecQ5	FALSE	-0.0041903	0.202043	0.562277	0.969027	0.064507	6.41507e-07	unaffected	unaffected	unaffected
DNA_damage_response	FBgn0262647	Nup160	FALSE	-0.000485072	0.0563941	0.564648	1	0.538282	2.6614e-15	unaffected	unaffected	unaffected
DNA_damage_response	FBgn0265003	koi	FALSE	-0.00247395	0.0718201	0.570697	1	0.481981	4.58661e-11	unaffected	unaffected	unaffected
DNA_damage_response	FBgn0031309	Tfb4	FALSE	-0.00204731	0.0610224	0.573539	1	0.629845	2.96609e-07	unaffected	unaffected	unaffected
DNA_damage_response	FBgn0026533	Dek	FALSE	0.00401688	0.0206554	0.574451	0.913323	0.846479	1.68157e-15	unaffected	unaffected	unaffected
DNA_damage_response	FBgn0261119	Prp19	FALSE	-0.001165	0.142604	0.574466	1	0.0476522	3.56006e-18	unaffected	unaffected	unaffected
DNA_damage_response	FBgn0037481	MAGE	FALSE	-0.00113615	0.253459	0.579446	1	0.025925	1.17648e-06	unaffected	unaffected	unaffected
DNA_damage_response	FBgn0002878	mus101	FALSE	0.00142056	0.0769919	0.579749	1	0.494242	3.92121e-09	unaffected	unaffected	unaffected
DNA_damage_response	FBgn0286075	DNAlig3	FALSE	0.00151771	0.508498	0.579796	1	3.48522e-05	8.3713e-07	unaffected	unaffected	unaffected
DNA_damage_response	FBgn0002872	mu2	FALSE	0.000713929	-0.0105994	0.583634	1	0.946052	1.21581e-06	unaffected	unaffected	unaffected
DNA_damage_response	FBgn0031848	Nse1	FALSE	0.000369713	0.170618	0.585993	1	0.162184	8.76224e-06	unaffected	unaffected	unaffected
DNA_damage_response	FBgn0260962	pic	FALSE	0.000989976	0.221928	0.600413	1	0.000269018	2.08833e-25	unaffected	unaffected	unaffected
DNA_damage_response	FBgn0028700	RfC38	FALSE	-0.00641384	0.377941	0.600913	0.892211	7.17381e-05	2.35459e-10	unaffected	unaffected	unaffected
DNA_damage_response	FBgn0002542	lds	FALSE	-0.014102	0.135808	0.620528	0.599498	0.0788815	1.87226e-18	unaffected	unaffected	unaffected
DNA_damage_response	FBgn0003082	phr	FALSE	-0.00348183	0.118997	0.622979	0.92588	0.110949	3.71726e-21	unaffected	unaffected	unaffected
DNA_damage_response	FBgn0015553	tos	FALSE	0.0053256	0.219942	0.64168	0.958935	0.0809591	2.66683e-06	unaffected	unaffected	unaffected
DNA_damage_response	FBgn0026143	Cdc45	FALSE	-0.000951145	0.267425	0.653501	1	0.0019479	1.59803e-14	unaffected	unaffected	unaffected
DNA_damage_response	FBgn0037656	CG11986	FALSE	-0.00311392	0.0571267	0.662447	0.989164	0.610452	4.51484e-14	unaffected	unaffected	unaffected
DNA_damage_response	FBgn0266282	jnj	FALSE	-0.0023582	-0.0176358	0.669866	1	0.900495	1.30564e-10	unaffected	unaffected	unaffected
DNA_damage_response	FBgn0040268	Top3alpha	FALSE	0.0049514	0.306915	0.676179	0.912458	0.00048189	1.23184e-15	unaffected	unaffected	unaffected
DNA_damage_response	FBgn0035996	CG3448	FALSE	-0.00333236	0.150063	0.68782	1	0.244577	1.33249e-06	unaffected	unaffected	unaffected
DNA_damage_response	FBgn0040075	rept	FALSE	-1.36821e-05	0.200352	0.704413	1	0.00848963	3.37784e-22	unaffected	unaffected	unaffected
DNA_damage_response	FBgn0031655	Marcal1	FALSE	0.000523617	0.229972	0.707176	1	0.0209714	1.33333e-12	unaffected	unaffected	unaffected
DNA_damage_response	FBgn0003480	spn-B	FALSE	-0.00355329	-0.00444896	0.711055	1	0.981547	0.00076284	unaffected	unaffected	unaffected
DNA_damage_response	FBgn0036126	Irbp18	FALSE	0.000401512	-0.0265359	0.716643	1	0.858471	2.26453e-09	unaffected	unaffected	unaffected
DNA_damage_response	FBgn0023513	CG14803	FALSE	0.00157601	0.0820723	0.727116	1	0.489684	1.62763e-11	unaffected	unaffected	unaffected
DNA_damage_response	FBgn0029798	CG4078	FALSE	0.0768862	0.23826	0.758834	0.188525	0.018274	7.54504e-14	unaffected	unaffected	unaffected
DNA_damage_response	FBgn0004584	Rrp1	FALSE	-4.95085e-05	0.235301	0.764748	1	5.26338e-06	5.9289e-55	unaffected	unaffected	unaffected
DNA_damage_response	FBgn0013548	l(2)dtl	FALSE	-0.000528769	0.378456	0.766662	1	6.84153e-05	2.24257e-16	unaffected	unaffected	unaffected
DNA_damage_response	FBgn0263600	PolD1	FALSE	-0.00152056	0.368781	0.784998	1	0.00107213	5.22352e-12	unaffected	unaffected	unaffected
DNA_damage_response	FBgn0011774	Irbp	FALSE	-0.00489654	0.238336	0.789251	0.960587	0.0419884	8.69702e-11	unaffected	unaffected	unaffected
DNA_damage_response	FBgn0030871	CG8142	FALSE	-0.001353	0.254622	0.792807	1	0.0195842	2.67091e-12	unaffected	unaffected	unaffected
DNA_damage_response	FBgn0050185	AIMP3	FALSE	-0.000153196	0.418623	0.806513	1	0.00112345	4.28736e-10	unaffected	unaffected	unaffected
DNA_damage_response	FBgn0032244	RfC3	FALSE	-0.000374477	0.530289	0.811023	1	2.82788e-05	2.22272e-11	unaffected	unaffected	unaffected
DNA_damage_response	FBgn0264326	PolE1	FALSE	0.00363272	0.348294	0.825057	1	0.00604792	4.5976e-10	unaffected	unaffected	unaffected
DNA_damage_response	FBgn0038827	Fancd2	FALSE	-0.0129694	0.159019	0.846564	0.729968	0.142726	1.59656e-14	unaffected	unaffected	unaffected
DNA_damage_response	FBgn0260985	RfC4	FALSE	-0.0168348	0.198749	0.848583	0.621792	0.0484729	4.23011e-17	unaffected	unaffected	unaffected
DNA_damage_response	FBgn0284442	Mcm3	FALSE	0.00272193	0.394545	0.849602	1	0.000371874	1.87468e-14	unaffected	unaffected	unaffected
DNA_damage_response	FBgn0010247	Parp	FALSE	0.000207371	0.0338935	0.858854	1	0.79035	9.62685e-18	unaffected	unaffected	unaffected
DNA_damage_response	FBgn0259113	PolA1	FALSE	0.00237186	0.341186	0.86598	1	0.00459669	4.65193e-12	unaffected	unaffected	unaffected
DNA_damage_response	FBgn0003482	spn-D	TRUE	0.260668	0.581548	0.867429	0.122206	0.0218238	0.000172325	unaffected	unaffected	unaffected
DNA_damage_response	FBgn0262619	DNAlig1	FALSE	0.0017974	0.55755	0.868668	1	9.70988e-08	1.42971e-18	unaffected	unaffected	unaffected
DNA_damage_response	FBgn0005655	PCNA	FALSE	0.00187259	0.612616	0.869011	1	3.15915e-07	1.89981e-14	unaffected	unaffected	unaffected
DNA_damage_response	FBgn0043002	Chrac-14	FALSE	-0.000159168	0.343894	0.878463	1	0.00360795	7.86679e-13	unaffected	unaffected	unaffected
DNA_damage_response	FBgn0010173	RpA-70	FALSE	-0.00397604	0.35061	0.882652	0.934384	6.99507e-06	9.52184e-31	unaffected	unaffected	unaffected
DNA_damage_response	FBgn0002899	mus301	FALSE	0.244357	0.227583	0.894925	0.0265945	0.0234954	7.87329e-19	unaffected	unaffected	unaffected
DNA_damage_response	FBgn0004913	Gnf1	FALSE	0.00190205	0.242432	0.896208	1	0.000972394	1.34824e-36	unaffected	unaffected	unaffected
DNA_damage_response	FBgn0033354	FANCI	FALSE	-0.00589712	0.212568	0.911098	0.952712	0.108467	4.06141e-09	unaffected	unaffected	unaffected
DNA_damage_response	FBgn0014861	Mcm2	FALSE	0.00127463	0.473796	0.914616	1	4.3946e-07	7.78536e-24	unaffected	unaffected	unaffected
DNA_damage_response	FBgn0030054	Caf1-180	FALSE	-3.72208e-05	0.263416	0.930128	1	0.0154412	3.30846e-16	unaffected	unaffected	unaffected
DNA_damage_response	FBgn0033890	Ctf4	FALSE	0.00114473	0.534333	0.973912	1	3.25126e-07	1.62584e-22	unaffected	unaffected	unaffected
DNA_damage_response	FBgn0039403	Sld5	FALSE	0.00615377	0.363126	1.00585	0.957655	0.0203737	1.22373e-08	unaffected	unaffected	up
DNA_damage_response	FBgn0004406	PolG1	FALSE	0.00550019	0.113763	1.044	0.928946	0.314428	6.15723e-23	unaffected	unaffected	up
DNA_damage_response	FBgn0033549	mms4	FALSE	-0.00900004	0.157046	1.06515	0.890255	0.247755	8.64004e-11	unaffected	unaffected	up
DNA_damage_response	FBgn0025815	Mcm6	FALSE	0.00152385	0.456377	1.08195	1	8.87021e-09	4.62056e-45	unaffected	unaffected	up
DNA_damage_response	FBgn0037141	PolH	FALSE	-0.00900761	0.30146	1.08396	0.832672	0.00254419	9.40537e-27	unaffected	unaffected	up
DNA_damage_response	FBgn0032698	CG10336 / TIPIN	FALSE	0.0240154	0.621889	1.08998	0.553196	1.94583e-05	7.86041e-16	unaffected	unaffected	up
DNA_damage_response	FBgn0037531	CG10445	FALSE	0.000710388	0.518874	1.10354	1	0.000567763	3.96463e-14	unaffected	unaffected	up
DNA_damage_response	FBgn0015929	dpa / Mcm4	FALSE	0.000491934	0.579997	1.10562	1	1.09519e-09	8.33296e-34	unaffected	unaffected	up
DNA_damage_response	FBgn0040290	RecQ4	FALSE	0.00636455	0.554614	1.10951	0.912458	1.10165e-05	7.95999e-20	unaffected	unaffected	up
DNA_damage_response	FBgn0038118	timeout	FALSE	0.00832413	0.389367	1.11066	0.87319	0.000771951	2.07585e-21	unaffected	unaffected	up
DNA_damage_response	FBgn0262987	CG43295 / MRNIP	FALSE	-0.0119902	0.110642	1.12288	0.817693	0.430512	1.78851e-10	unaffected	unaffected	up
DNA_damage_response	FBgn0035644	PolE2	FALSE	0.00712499	0.64307	1.12681	0.893239	5.18151e-08	2.45651e-26	unaffected	unaffected	up
DNA_damage_response	FBgn0037781	Fancl	FALSE	0.00875977	0.161086	1.13272	0.90056	0.275981	1.54003e-08	unaffected	unaffected	up
DNA_damage_response	FBgn0015546	spel1 / Msh2	FALSE	-0.0207961	0.0836148	1.13627	0.553196	0.442412	1.93935e-30	unaffected	unaffected	up
DNA_damage_response	FBgn0017577	Mcm5	FALSE	0.00489912	0.632248	1.18907	0.920353	3.61545e-11	5.29201e-39	unaffected	unaffected	up
DNA_damage_response	FBgn0020633	Mcm7	FALSE	0.00924115	0.624951	1.24464	0.872782	1.57998e-05	6.13933e-19	unaffected	unaffected	up
DNA_damage_response	FBgn0011659	Mlh1	FALSE	0.00606147	0.360981	1.24713	0.910441	0.000714118	4.13278e-35	unaffected	unaffected	up
DNA_damage_response	FBgn0036815	HipHop / telomere maintenance	FALSE	-0.000701616	0.335021	1.24867	1	0.000533859	3.43595e-37	unaffected	unaffected	up
DNA_damage_response	FBgn0052251	Claspin	FALSE	0.00414478	0.124672	1.2764	1	0.383445	1.0202e-11	unaffected	unaffected	up
DNA_damage_response	FBgn0031252	CG13690 / RNAseH2	FALSE	0.00219042	0.79202	1.38294	1	2.01996e-09	1.09483e-29	unaffected	unaffected	up
DNA_damage_response	FBgn0036486	Msh6	FALSE	-0.00257586	0.382077	1.4972	1	0.00171	1.81996e-31	unaffected	unaffected	up
DNA_damage_response	FBgn0011706	rpr	TRUE	-0.00300774	2.67997	1.55533	1	2.00086e-62	8.76625e-22	unaffected	up	up
DNA_damage_response	FBgn0033475	CG12129	FALSE	0.000318491	0.283454	2.0559	1	0.00402907	3.71659e-99	unaffected	unaffected	up
DNA_damage_response	FBgn0030028	Corp	FALSE	0.00703831	1.29958	2.17742	0.965373	1.95705e-06	7.91751e-15	unaffected	up	up
DNA_repair	FBgn0000320	eya	TRUE	0.00079872	-0.276101	-7.58945	1	0.000359544	0	unaffected	unaffected	down
DNA_repair	FBgn0032813	PCNA2	FALSE	0.00764778	-0.998654	-2.74669	0.968749	0.00619685	3.47527e-10	unaffected	unaffected	down
DNA_repair	FBgn0014396	tim	FALSE	0.00779144	0.0748404	-1.50505	1	0.712368	0.0241721	unaffected	unaffected	down
DNA_repair	FBgn0031885	Mnn1	FALSE	0.00682318	-0.798758	-1.03673	0.892421	6.58559e-13	1.64988e-22	unaffected	unaffected	down
DNA_repair	FBgn0032934	CG8679	FALSE	0.0013368	-0.058801	-0.504063	1	0.666628	9.43265e-05	unaffected	unaffected	unaffected
DNA_repair	FBgn0264495	gpp	FALSE	-0.00236493	-0.234802	-0.425457	1	0.103782	0.012458	unaffected	unaffected	unaffected
DNA_repair	FBgn0036421	CG13481	FALSE	0.00250673	0.0129261	-0.398275			0.494642	unaffected	unaffected	unaffected
DNA_repair	FBgn0259737	CG42391	FALSE	0.0056164	-0.103855	-0.369998	1	0.600203	0.286691	unaffected	unaffected	unaffected
DNA_repair	FBgn0029977	hdm	FALSE	-0.00601587	-0.193049	-0.333653	1	0.331535	0.36133	unaffected	unaffected	unaffected
DNA_repair	FBgn0037897	CG5270	FALSE	0.00911701	-0.0311658	-0.249038	0.864682	0.832829	0.0561336	unaffected	unaffected	unaffected
DNA_repair	FBgn0259196	CG42300	FALSE	-0.00591843	-0.0132703	-0.200995			0.697967	unaffected	unaffected	unaffected
DNA_repair	FBgn0038704	CG5316	FALSE	0.00565438	-0.0197952	-0.192662	0.853107	0.841389	0.00583681	unaffected	unaffected	unaffected
DNA_repair	FBgn0028896	CG17329	FALSE	0.00435987	0.05276	-0.142245	1	0.79419	0.682782	unaffected	unaffected	unaffected
DNA_repair	FBgn0015024	CkIalpha	FALSE	-0.00630386	-0.19432	-0.139985	0.768682	0.000964612	0.0201967	unaffected	unaffected	unaffected
DNA_repair	FBgn0026777	Rad23	FALSE	3.39092e-05	-0.0909056	-0.138016	1	0.132708	0.0121153	unaffected	unaffected	unaffected
DNA_repair	FBgn0259195	CG42299	FALSE	0.0080737	-0.00959534	-0.120088	1	0.965105	0.723268	unaffected	unaffected	unaffected
DNA_repair	FBgn0035593	CG4603	FALSE	0.0123989	-0.0270599	-0.118332	0.766626	0.858522	0.414086	unaffected	unaffected	unaffected
DNA_repair	FBgn0002901	mus304	FALSE	-0.00186579	-0.154201	-0.100715	1	0.153501	0.413101	unaffected	unaffected	unaffected
DNA_repair	FBgn0038815	CG5466	FALSE	-0.0023612	-0.000494494	-0.0920301	1	0.997839	0.364208	unaffected	unaffected	unaffected
DNA_repair	FBgn0002716	mei-W68	FALSE	0.00484732	-0.0144387	-0.0813386	1	0.941415	0.770211	unaffected	unaffected	unaffected
DNA_repair	FBgn0053554	Nipped-A	FALSE	-4.3236e-05	-0.412655	-0.0411938	1	0.0507524	0.883133	unaffected	unaffected	unaffected
DNA_repair	FBgn0050169	Brca2	FALSE	-0.002478	-0.0379624	-0.037343	1	0.777491	0.798173	unaffected	unaffected	unaffected
DNA_repair	FBgn0015075	Ddx1	FALSE	-0.00591937	0.0135491	-0.0368003	0.758974	0.86681	0.580266	unaffected	unaffected	unaffected
DNA_repair	FBgn0035402	Usp5	FALSE	-0.00168955	-0.017175	-0.0335215	1	0.878222	0.739934	unaffected	unaffected	unaffected
DNA_repair	FBgn0037263	slx1	FALSE	0.00362111	0.208201	-0.013324	1	0.17881	0.959626	unaffected	unaffected	unaffected
DNA_repair	FBgn0031909	CG5181	FALSE	-0.00508286	0.105254	0.00529974	0.941034	0.339704	0.97479	unaffected	unaffected	unaffected
DNA_repair	FBgn0032251	Nse4	FALSE	0.0286592	0.158069	0.00940531	0.484878	0.209367	0.963002	unaffected	unaffected	unaffected
DNA_repair	FBgn0030657	cerv	FALSE	0.00149258	0.187167	0.0171312	1	0.0786797	0.912966	unaffected	unaffected	unaffected
DNA_repair	FBgn0028434	Ercc1	FALSE	-0.00151959	0.0458029	0.0227699	1	0.757987	0.903452	unaffected	unaffected	unaffected
DNA_repair	FBgn0033607	CG9062	FALSE	0.00302575	-0.109968	0.02452	0.936792	0.117847	0.768445	unaffected	unaffected	unaffected
DNA_repair	FBgn0039147	CG10694	FALSE	0.0027318	0.0156089	0.0286692	1	0.942809	0.959568	unaffected	unaffected	unaffected
DNA_repair	FBgn0039858	CycG	FALSE	-0.000499891	-0.114627	0.0307703	1	0.147638	0.743346	unaffected	unaffected	unaffected
DNA_repair	FBgn0026869	Thd1	FALSE	-0.00456883	-0.102842	0.0431842	0.980504	0.450623	0.824908	unaffected	unaffected	unaffected
DNA_repair	FBgn0026401	Nipped-B	FALSE	0.00093645	-0.68405	0.0437824	1	0.00154549	0.858986	unaffected	unaffected	unaffected
DNA_repair	FBgn0036730	qjt	FALSE	0.000739873	-0.103785	0.0505771	1	0.57796	0.871204	unaffected	unaffected	unaffected
DNA_repair	FBgn0267967	corolla	FALSE	0.0627226	0.0773544	0.063249	0.47936	0.702369	0.837437	unaffected	unaffected	unaffected
DNA_repair	FBgn0287696	mus302	FALSE	-0.00342062	-0.106476	0.0650373	0.973288	0.299428	0.561773	unaffected	unaffected	unaffected
DNA_repair	FBgn0038490	CG5285	FALSE	-0.000610372	0.0028982	0.0696642	1	0.987831	0.726583	unaffected	unaffected	unaffected
DNA_repair	FBgn0039214	puf	FALSE	-1.86762e-05	-0.131535	0.0713726	1	0.370518	0.744933	unaffected	unaffected	unaffected
DNA_repair	FBgn0024555	flfl	FALSE	-0.00381287	-0.208242	0.0895684	0.958935	0.0205564	0.390036	unaffected	unaffected	unaffected
DNA_repair	FBgn0037338	Snm1	FALSE	-0.000219147	-0.0740347	0.0899059	1	0.536194	0.477801	unaffected	unaffected	unaffected
DNA_repair	FBgn0035601	Uev1A	FALSE	0.000396038	0.112379	0.106495	1	0.233287	0.273269	unaffected	unaffected	unaffected
DNA_repair	FBgn0003479	spn-A	FALSE	0.000442758	0.119788	0.108158	1	0.221094	0.298761	unaffected	unaffected	unaffected
DNA_repair	FBgn0086683	Spf45	FALSE	-0.000623762	-0.0359386	0.117096	1	0.71454	0.143469	unaffected	unaffected	unaffected
DNA_repair	FBgn0026080	Tip60	FALSE	0.00143948	0.0236283	0.121889	1	0.838828	0.173011	unaffected	unaffected	unaffected
DNA_repair	FBgn0025808	Rad17	FALSE	-0.00664907	0.0671059	0.129496	0.900188	0.575799	0.283779	unaffected	unaffected	unaffected
DNA_repair	FBgn0004832	Xpac	FALSE	0.0022129	-0.0749677	0.132269	1	0.52417	0.261579	unaffected	unaffected	unaffected
DNA_repair	FBgn0033929	Tfb1	FALSE	-0.00225882	0.0601743	0.134085	1	0.558884	0.144154	unaffected	unaffected	unaffected
DNA_repair	FBgn0002709	mei-218	FALSE	-0.00320738	-0.131972	0.142432	1	0.356971	0.465956	unaffected	unaffected	unaffected
DNA_repair	FBgn0037874	Tctp	FALSE	-0.00284711	0.143432	0.1461	1	0.166422	0.189089	unaffected	unaffected	unaffected
DNA_repair	FBgn0036212	CG11597	FALSE	-0.00043381	-0.0900294	0.146832	1	0.483546	0.302744	unaffected	unaffected	unaffected
DNA_repair	FBgn0023216	Parg	FALSE	-0.000938772	-0.0324897	0.150372	1	0.794666	0.145987	unaffected	unaffected	unaffected
DNA_repair	FBgn0000173	ben	FALSE	0.00032313	-0.0516902	0.151998	1	0.539689	0.0289367	unaffected	unaffected	unaffected
DNA_repair	FBgn0045035	tefu	FALSE	-0.00244765	-0.0805305	0.158534	1	0.58416	0.368199	unaffected	unaffected	unaffected
DNA_repair	FBgn0261850	Xpd	FALSE	0.000128587	0.0353419	0.165684	1	0.700021	0.0204429	unaffected	unaffected	unaffected
DNA_repair	FBgn0260987	vtd	FALSE	-0.00228915	-0.0324864	0.165984	0.971244	0.718095	0.0141039	unaffected	unaffected	unaffected
DNA_repair	FBgn0037384	dgrn	FALSE	-0.000575446	-0.0131992	0.168128	1	0.932885	0.206846	unaffected	unaffected	unaffected
DNA_repair	FBgn0261976	Psf2	FALSE	-0.000388999	-0.0131556	0.168163	1	0.938608	0.290177	unaffected	unaffected	unaffected
DNA_repair	FBgn0039065	Rad60	FALSE	-0.00146716	-0.010579	0.181319	1	0.93649	0.0709358	unaffected	unaffected	unaffected
DNA_repair	FBgn0024956	Mat1	FALSE	-0.00197249	0.0640324	0.182426	1	0.574972	0.081455	unaffected	unaffected	unaffected
DNA_repair	FBgn0004367	mei-41	FALSE	3.42172e-05	-0.153152	0.187468	1	0.201499	0.160429	unaffected	unaffected	unaffected
DNA_repair	FBgn0004436	Ubc6	FALSE	0.000613468	0.0491643	0.188626	1	0.551545	0.00440734	unaffected	unaffected	unaffected
DNA_repair	FBgn0039044	p53	FALSE	0.00124011	0.226768	0.190162	1	0.0349786	0.112931	unaffected	unaffected	unaffected
DNA_repair	FBgn0053552	CG33552	FALSE	0.0033392	-0.0515485	0.20362	1	0.803842	0.495959	unaffected	unaffected	unaffected
DNA_repair	FBgn0026015	Top3beta	FALSE	0.00222047	-0.0509919	0.208331	0.964713	0.497321	0.000433691	unaffected	unaffected	unaffected
DNA_repair	FBgn0031399	mio	FALSE	-0.00725148	0.0580544	0.214243	0.854726	0.578198	0.0186053	unaffected	unaffected	unaffected
DNA_repair	FBgn0261530	nbs	FALSE	0.0507321	0.114498	0.217697	0.287698	0.318525	0.0576108	unaffected	unaffected	unaffected
DNA_repair	FBgn0038767	trem	FALSE	0.000236938	-0.0224329	0.223216	1	0.873869	0.0551815	unaffected	unaffected	unaffected
DNA_repair	FBgn0040347	mus81	FALSE	-0.00297119	0.204747	0.228571	1	0.0784493	0.0712448	unaffected	unaffected	unaffected
DNA_repair	FBgn0266666	Sem1	FALSE	0.000326056	0.172954	0.235782	1	0.0828272	0.0236618	unaffected	unaffected	unaffected
DNA_repair	FBgn0003612	Su(var)2-10	FALSE	-0.000341703	-0.0594016	0.248543	1	0.538193	0.00203819	unaffected	unaffected	unaffected
DNA_repair	FBgn0038889	Fancm	FALSE	0.00638638	-0.00350545	0.258846	0.912458	0.982866	0.0439389	unaffected	unaffected	unaffected
DNA_repair	FBgn0001179	hay	FALSE	0.00224573	0.0880977	0.260854	0.975418	0.248622	0.000115853	unaffected	unaffected	unaffected
DNA_repair	FBgn0011660	Pms2	FALSE	-0.0101489	-0.0253031	0.261712	0.817515	0.860866	0.0299184	unaffected	unaffected	unaffected
DNA_repair	FBgn0023177	Pp4-19C	FALSE	-0.00206699	0.109978	0.266481	0.989736	0.141129	8.86925e-05	unaffected	unaffected	unaffected
DNA_repair	FBgn0023515	CG14814	FALSE	0.000705285	-0.0554364	0.283321	1	0.658465	0.0109004	unaffected	unaffected	unaffected
DNA_repair	FBgn0037329	POLDIP2	FALSE	-0.00191651	0.165699	0.290324	1	0.132039	0.0109988	unaffected	unaffected	unaffected
DNA_repair	FBgn0037202	Ssl1	FALSE	0.00117027	0.0382367	0.291705	1	0.79035	0.0210863	unaffected	unaffected	unaffected
DNA_repair	FBgn0263831	Gen	FALSE	-0.000143711	0.245767	0.294681	1	0.0165319	0.00542947	unaffected	unaffected	unaffected
DNA_repair	FBgn0024912	agt	FALSE	-0.026006	-0.107167	0.30768	0.545247	0.44153	0.0504252	unaffected	unaffected	unaffected
DNA_repair	FBgn0004698	Xpc	FALSE	-0.00676182	-0.0288838	0.314451	0.868047	0.800411	0.000213933	unaffected	unaffected	unaffected
DNA_repair	FBgn0002707	mei-9	FALSE	-0.0014127	-0.222669	0.322619	1	0.00528869	3.29432e-05	unaffected	unaffected	unaffected
DNA_repair	FBgn0041627	Ku80	FALSE	-0.0151703	0.225024	0.32442	0.633067	0.0130579	0.000299341	unaffected	unaffected	unaffected
DNA_repair	FBgn0026751	XRCC1	FALSE	-0.0200827	0.185249	0.325172	0.562838	0.0585027	0.00110407	unaffected	unaffected	unaffected
DNA_repair	FBgn0261109	mrn	FALSE	-0.00025316	0.220209	0.348187	1	0.0113313	5.45395e-05	unaffected	unaffected	unaffected
DNA_repair	FBgn0002622	RpS3	FALSE	-0.0038156	0.110201	0.350979	0.9672	0.289015	0.000355	unaffected	unaffected	unaffected
DNA_repair	FBgn0025807	Rad9	FALSE	-0.00157277	0.043544	0.358165	1	0.76711	0.00612242	unaffected	unaffected	unaffected
DNA_repair	FBgn0032907	CG9272	FALSE	0.00319805	0.116035	0.361514	1	0.353342	0.00529133	unaffected	unaffected	unaffected
DNA_repair	FBgn0000100	RpLP0	FALSE	-0.00371798	0.148042	0.366394	0.971244	0.148534	0.000321077	unaffected	unaffected	unaffected
DNA_repair	FBgn0027868	Nup107	FALSE	0.00250933	0.227571	0.374286	0.975731	0.00196387	2.07323e-07	unaffected	unaffected	unaffected
DNA_repair	FBgn0000147	aurA	FALSE	-7.653e-05	0.151463	0.375703	1	0.152329	0.000450873	unaffected	unaffected	unaffected
DNA_repair	FBgn0027864	Ogg1	FALSE	0.00110339	0.161661	0.382889	1	0.155794	0.000820532	unaffected	unaffected	unaffected
DNA_repair	FBgn0260817	gkt	FALSE	-0.00724131	0.182763	0.385356	0.868184	0.0465202	3.24159e-05	unaffected	unaffected	unaffected
DNA_repair	FBgn0051989	Cap-D3	FALSE	0.000429178	0.126536	0.389119	1	0.257678	0.000493741	unaffected	unaffected	unaffected
DNA_repair	FBgn0034537	DMAP1	FALSE	-0.00467439	0.184143	0.390207	0.910441	0.0260365	1.37955e-06	unaffected	unaffected	unaffected
DNA_repair	FBgn0031540	Pif1	FALSE	0.0112083	0.114736	0.391133	0.739396	0.243822	1.79748e-05	unaffected	unaffected	unaffected
DNA_repair	FBgn0030506	DNAlig4	FALSE	0.0123649	0.10265	0.39633	0.73433	0.354763	0.000101758	unaffected	unaffected	unaffected
DNA_repair	FBgn0004855	RpII15	FALSE	0.000663309	0.105249	0.397293	1	0.329849	8.71238e-05	unaffected	unaffected	unaffected
DNA_repair	FBgn0051807	CG31807	FALSE	-0.0287514	0.0432017	0.399786	0.678656	0.81951	0.145759	unaffected	unaffected	unaffected
DNA_repair	FBgn0035150	Rev1	FALSE	0.0147362	0.104816	0.409906	0.64926	0.298331	7.03405e-06	unaffected	unaffected	unaffected
DNA_repair	FBgn0039017	CG6985	FALSE	0.00398095	0.161713	0.411235	0.971244	0.136517	9.15799e-05	unaffected	unaffected	unaffected
DNA_repair	FBgn0002905	PolQ	FALSE	0.00136107	0.138164	0.412569	1	0.256054	0.00130083	unaffected	unaffected	unaffected
DNA_repair	FBgn0037578	PNKP	FALSE	-0.00067095	0.243871	0.416454	1	0.00582195	2.29135e-06	unaffected	unaffected	unaffected
DNA_repair	FBgn0030877	Arp8	FALSE	-0.0187135	0.0212878	0.43536	0.584194	0.871699	9.24409e-06	unaffected	unaffected	unaffected
DNA_repair	FBgn0002891	PolZ1	FALSE	-0.0174905	0.0613679	0.438732	0.664564	0.671999	0.00233527	unaffected	unaffected	unaffected
DNA_repair	FBgn0035812	CG7457	FALSE	0.000450004	0.114448	0.439233	1	0.290222	1.9714e-05	unaffected	unaffected	unaffected
DNA_repair	FBgn0002887	mus201	FALSE	-0.00594715	0.077441	0.446301	0.910441	0.509636	2.10171e-05	unaffected	unaffected	unaffected
DNA_repair	FBgn0020270	mre11	FALSE	-0.00234997	0.226097	0.452783	0.965373	0.000281911	1.83122e-13	unaffected	unaffected	unaffected
DNA_repair	FBgn0026417	Hus1-like	FALSE	-0.0180674	0.136267	0.454181	0.647104	0.277357	0.0021617	unaffected	unaffected	unaffected
DNA_repair	FBgn0037554	PolI	TRUE	-0.0021473	0.090933	0.455044	1	0.412873	7.70662e-06	unaffected	unaffected	unaffected
DNA_repair	FBgn0034728	rad50	FALSE	-0.00226295	-0.00623822	0.459036	1	0.966436	1.36244e-05	unaffected	unaffected	unaffected
DNA_repair	FBgn0002989	okr	FALSE	0.00321732	0.036956	0.472982	0.999987	0.783551	7.40284e-06	unaffected	unaffected	unaffected
DNA_repair	FBgn0002906	Blm	FALSE	-0.00409525	0.117559	0.484611	0.970544	0.299905	1.04345e-05	unaffected	unaffected	unaffected
DNA_repair	FBgn0262524	ver	FALSE	0.00626861	0.689363	0.498719	0.960634	0.00120635	0.00504537	unaffected	unaffected	unaffected
DNA_repair	FBgn0033389	Rad51D	FALSE	-0.0115622	0.222818	0.503099	0.855818	0.141129	0.010686	unaffected	unaffected	unaffected
DNA_repair	FBgn0052438	SMC5	FALSE	-0.00483938	0.00173489	0.507946	0.954299	0.992192	5.72363e-06	unaffected	unaffected	unaffected
DNA_repair	FBgn0283467	PolD3	FALSE	-0.00357766	0.25152	0.514395	0.985247	0.0151034	1.19671e-06	unaffected	unaffected	unaffected
DNA_repair	FBgn0026737	CG6171	FALSE	0.00740233	0.154438	0.515873	0.896299	0.191407	3.00903e-05	unaffected	unaffected	unaffected
DNA_repair	FBgn0030931	Xrcc2	FALSE	-0.0228961	0.00104448	0.525144	0.675252	0.997434	0.0219843	unaffected	unaffected	unaffected
DNA_repair	FBgn0261113	Xrp1	FALSE	-0.00283132	-0.0398181	0.535391	1	0.76651	1.15651e-06	unaffected	unaffected	unaffected
DNA_repair	FBgn0019686	lok	FALSE	-0.00242286	0.115762	0.536819	0.971004	0.121218	4.96102e-17	unaffected	unaffected	unaffected
DNA_repair	FBgn0267977	mh	FALSE	-0.00167731	0.26139	0.540611	1	0.0181968	1.37799e-06	unaffected	unaffected	unaffected
DNA_repair	FBgn0027375	RecQ5	FALSE	-0.0041903	0.202043	0.562277	0.969027	0.064507	6.41507e-07	unaffected	unaffected	unaffected
DNA_repair	FBgn0262647	Nup160	FALSE	-0.000485072	0.0563941	0.564648	1	0.538282	2.6614e-15	unaffected	unaffected	unaffected
DNA_repair	FBgn0265003	koi	FALSE	-0.00247395	0.0718201	0.570697	1	0.481981	4.58661e-11	unaffected	unaffected	unaffected
DNA_repair	FBgn0031309	Tfb4	FALSE	-0.00204731	0.0610224	0.573539	1	0.629845	2.96609e-07	unaffected	unaffected	unaffected
DNA_repair	FBgn0026533	Dek	FALSE	0.00401688	0.0206554	0.574451	0.913323	0.846479	1.68157e-15	unaffected	unaffected	unaffected
DNA_repair	FBgn0261119	Prp19	FALSE	-0.001165	0.142604	0.574466	1	0.0476522	3.56006e-18	unaffected	unaffected	unaffected
DNA_repair	FBgn0037481	MAGE	FALSE	-0.00113615	0.253459	0.579446	1	0.025925	1.17648e-06	unaffected	unaffected	unaffected
DNA_repair	FBgn0286075	DNAlig3	FALSE	0.00151771	0.508498	0.579796	1	3.48522e-05	8.3713e-07	unaffected	unaffected	unaffected
DNA_repair	FBgn0002872	mu2	FALSE	0.000713929	-0.0105994	0.583634	1	0.946052	1.21581e-06	unaffected	unaffected	unaffected
DNA_repair	FBgn0031848	Nse1	FALSE	0.000369713	0.170618	0.585993	1	0.162184	8.76224e-06	unaffected	unaffected	unaffected
DNA_repair	FBgn0260962	pic	FALSE	0.000989976	0.221928	0.600413	1	0.000269018	2.08833e-25	unaffected	unaffected	unaffected
DNA_repair	FBgn0028700	RfC38	FALSE	-0.00641384	0.377941	0.600913	0.892211	7.17381e-05	2.35459e-10	unaffected	unaffected	unaffected
DNA_repair	FBgn0002542	lds	FALSE	-0.014102	0.135808	0.620528	0.599498	0.0788815	1.87226e-18	unaffected	unaffected	unaffected
DNA_repair	FBgn0003082	phr	FALSE	-0.00348183	0.118997	0.622979	0.92588	0.110949	3.71726e-21	unaffected	unaffected	unaffected
DNA_repair	FBgn0015553	tos	FALSE	0.0053256	0.219942	0.64168	0.958935	0.0809591	2.66683e-06	unaffected	unaffected	unaffected
DNA_repair	FBgn0026143	Cdc45	FALSE	-0.000951145	0.267425	0.653501	1	0.0019479	1.59803e-14	unaffected	unaffected	unaffected
DNA_repair	FBgn0266282	jnj	FALSE	-0.0023582	-0.0176358	0.669866	1	0.900495	1.30564e-10	unaffected	unaffected	unaffected
DNA_repair	FBgn0040268	Top3alpha	FALSE	0.0049514	0.306915	0.676179	0.912458	0.00048189	1.23184e-15	unaffected	unaffected	unaffected
DNA_repair	FBgn0035996	CG3448	FALSE	-0.00333236	0.150063	0.68782	1	0.244577	1.33249e-06	unaffected	unaffected	unaffected
DNA_repair	FBgn0031655	Marcal1	FALSE	0.000523617	0.229972	0.707176	1	0.0209714	1.33333e-12	unaffected	unaffected	unaffected
DNA_repair	FBgn0003480	spn-B	FALSE	-0.00355329	-0.00444896	0.711055	1	0.981547	0.00076284	unaffected	unaffected	unaffected
DNA_repair	FBgn0036126	Irbp18	FALSE	0.000401512	-0.0265359	0.716643	1	0.858471	2.26453e-09	unaffected	unaffected	unaffected
DNA_repair	FBgn0023513	CG14803	FALSE	0.00157601	0.0820723	0.727116	1	0.489684	1.62763e-11	unaffected	unaffected	unaffected
DNA_repair	FBgn0029798	CG4078	FALSE	0.0768862	0.23826	0.758834	0.188525	0.018274	7.54504e-14	unaffected	unaffected	unaffected
DNA_repair	FBgn0004584	Rrp1	FALSE	-4.95085e-05	0.235301	0.764748	1	5.26338e-06	5.9289e-55	unaffected	unaffected	unaffected
DNA_repair	FBgn0263600	PolD1	FALSE	-0.00152056	0.368781	0.784998	1	0.00107213	5.22352e-12	unaffected	unaffected	unaffected
DNA_repair	FBgn0011774	Irbp	FALSE	-0.00489654	0.238336	0.789251	0.960587	0.0419884	8.69702e-11	unaffected	unaffected	unaffected
DNA_repair	FBgn0030871	CG8142	FALSE	-0.001353	0.254622	0.792807	1	0.0195842	2.67091e-12	unaffected	unaffected	unaffected
DNA_repair	FBgn0032244	RfC3	FALSE	-0.000374477	0.530289	0.811023	1	2.82788e-05	2.22272e-11	unaffected	unaffected	unaffected
DNA_repair	FBgn0264326	PolE1	FALSE	0.00363272	0.348294	0.825057	1	0.00604792	4.5976e-10	unaffected	unaffected	unaffected
DNA_repair	FBgn0038827	Fancd2	FALSE	-0.0129694	0.159019	0.846564	0.729968	0.142726	1.59656e-14	unaffected	unaffected	unaffected
DNA_repair	FBgn0260985	RfC4	FALSE	-0.0168348	0.198749	0.848583	0.621792	0.0484729	4.23011e-17	unaffected	unaffected	unaffected
DNA_repair	FBgn0284442	Mcm3	FALSE	0.00272193	0.394545	0.849602	1	0.000371874	1.87468e-14	unaffected	unaffected	unaffected
DNA_repair	FBgn0010247	Parp	FALSE	0.000207371	0.0338935	0.858854	1	0.79035	9.62685e-18	unaffected	unaffected	unaffected
DNA_repair	FBgn0259113	PolA1	FALSE	0.00237186	0.341186	0.86598	1	0.00459669	4.65193e-12	unaffected	unaffected	unaffected
DNA_repair	FBgn0003482	spn-D	TRUE	0.260668	0.581548	0.867429	0.122206	0.0218238	0.000172325	unaffected	unaffected	unaffected
DNA_repair	FBgn0262619	DNAlig1	FALSE	0.0017974	0.55755	0.868668	1	9.70988e-08	1.42971e-18	unaffected	unaffected	unaffected
DNA_repair	FBgn0005655	PCNA	FALSE	0.00187259	0.612616	0.869011	1	3.15915e-07	1.89981e-14	unaffected	unaffected	unaffected
DNA_repair	FBgn0010173	RpA-70	FALSE	-0.00397604	0.35061	0.882652	0.934384	6.99507e-06	9.52184e-31	unaffected	unaffected	unaffected
DNA_repair	FBgn0002899	mus301	FALSE	0.244357	0.227583	0.894925	0.0265945	0.0234954	7.87329e-19	unaffected	unaffected	unaffected
DNA_repair	FBgn0004913	Gnf1	FALSE	0.00190205	0.242432	0.896208	1	0.000972394	1.34824e-36	unaffected	unaffected	unaffected
DNA_repair	FBgn0033354	FANCI	FALSE	-0.00589712	0.212568	0.911098	0.952712	0.108467	4.06141e-09	unaffected	unaffected	unaffected
DNA_repair	FBgn0014861	Mcm2	FALSE	0.00127463	0.473796	0.914616	1	4.3946e-07	7.78536e-24	unaffected	unaffected	unaffected
DNA_repair	FBgn0030054	Caf1-180	FALSE	-3.72208e-05	0.263416	0.930128	1	0.0154412	3.30846e-16	unaffected	unaffected	unaffected
DNA_repair	FBgn0033890	Ctf4	FALSE	0.00114473	0.534333	0.973912	1	3.25126e-07	1.62584e-22	unaffected	unaffected	unaffected
DNA_repair	FBgn0039403	Sld5	FALSE	0.00615377	0.363126	1.00585	0.957655	0.0203737	1.22373e-08	unaffected	unaffected	up
DNA_repair	FBgn0004406	PolG1	FALSE	0.00550019	0.113763	1.044	0.928946	0.314428	6.15723e-23	unaffected	unaffected	up
DNA_repair	FBgn0033549	mms4	FALSE	-0.00900004	0.157046	1.06515	0.890255	0.247755	8.64004e-11	unaffected	unaffected	up
DNA_repair	FBgn0025815	Mcm6	FALSE	0.00152385	0.456377	1.08195	1	8.87021e-09	4.62056e-45	unaffected	unaffected	up
DNA_repair	FBgn0037141	PolH	FALSE	-0.00900761	0.30146	1.08396	0.832672	0.00254419	9.40537e-27	unaffected	unaffected	up
DNA_repair	FBgn0037531	CG10445	FALSE	0.000710388	0.518874	1.10354	1	0.000567763	3.96463e-14	unaffected	unaffected	up
DNA_repair	FBgn0015929	dpa / Mcm4	FALSE	0.000491934	0.579997	1.10562	1	1.09519e-09	8.33296e-34	unaffected	unaffected	up
DNA_repair	FBgn0040290	RecQ4	FALSE	0.00636455	0.554614	1.10951	0.912458	1.10165e-05	7.95999e-20	unaffected	unaffected	up
DNA_repair	FBgn0038118	timeout	FALSE	0.00832413	0.389367	1.11066	0.87319	0.000771951	2.07585e-21	unaffected	unaffected	up
DNA_repair	FBgn0035644	PolE2	FALSE	0.00712499	0.64307	1.12681	0.893239	5.18151e-08	2.45651e-26	unaffected	unaffected	up
DNA_repair	FBgn0037781	Fancl	FALSE	0.00875977	0.161086	1.13272	0.90056	0.275981	1.54003e-08	unaffected	unaffected	up
DNA_repair	FBgn0015546	spel1	FALSE	-0.0207961	0.0836148	1.13627	0.553196	0.442412	1.93935e-30	unaffected	unaffected	up
DNA_repair	FBgn0017577	Mcm5	FALSE	0.00489912	0.632248	1.18907	0.920353	3.61545e-11	5.29201e-39	unaffected	unaffected	up
DNA_repair	FBgn0020633	Mcm7	FALSE	0.00924115	0.624951	1.24464	0.872782	1.57998e-05	6.13933e-19	unaffected	unaffected	up
DNA_repair	FBgn0011659	Mlh1	FALSE	0.00606147	0.360981	1.24713	0.910441	0.000714118	4.13278e-35	unaffected	unaffected	up
DNA_repair	FBgn0031252	CG13690 / RNAseH2	FALSE	0.00219042	0.79202	1.38294	1	2.01996e-09	1.09483e-29	unaffected	unaffected	up
DNA_repair	FBgn0036486	Msh6	FALSE	-0.00257586	0.382077	1.4972	1	0.00171	1.81996e-31	unaffected	unaffected	up
DNA_repair	FBgn0033475	CG12129	FALSE	0.000318491	0.283454	2.0559	1	0.00402907	3.71659e-99	unaffected	unaffected	up
DNA_repair	FBgn0000659	fkh	TRUE	0.181849	-0.390368	1.16042	0.195652	0.114863	0.0051791	unaffected	unaffected	up

## Sheet: DNA_replication
GO	FBgn	symbol	PcG_bound	log2FoldChange_PH18	log2FoldChange_PHD11	log2FoldChange_PH29	padj_PH18	padj_PHD11	padj_PH29	diff_PH18	diff_PHD11	diff_PH29
DNA_replication	FBgn0032813	PCNA2	FALSE	0.00764778	-0.998654	-2.74669	0.968749	0.00619685	3.47527e-10	unaffected	unaffected	down
DNA_replication	FBgn0014396	tim	FALSE	0.00779144	0.0748404	-1.50505	1	0.712368	0.0241721	unaffected	unaffected	down
DNA_replication	FBgn0278608	Dsp1	FALSE	-0.02648	0.00463251	0.315516	0.420765	0.96883	4.41813e-05	unaffected	unaffected	unaffected
DNA_replication	FBgn0023513	CG14803	FALSE	0.00157601	0.0820723	0.727116	1	0.489684	1.62763e-11	unaffected	unaffected	unaffected
DNA_replication	FBgn0023171	rnh1	FALSE	-0.00937561	0.0454944	0.380183	0.816179	0.713072	0.000150281	unaffected	unaffected	unaffected
DNA_replication	FBgn0002878	mus101	FALSE	0.00142056	0.0769919	0.579749	1	0.494242	3.92121e-09	unaffected	unaffected	unaffected
DNA_replication	FBgn0015664	Dref	FALSE	-3.06957e-05	0.0681409	0.489465	1	0.380539	3.08234e-15	unaffected	unaffected	unaffected
DNA_replication	FBgn0034878	pita	FALSE	-0.000339864	0.091266	0.588476	1	0.354411	7.54377e-12	unaffected	unaffected	unaffected
DNA_replication	FBgn0010382	CycE	FALSE	0.000926113	0.0826848	0.462309	1	0.387751	2.10779e-08	unaffected	unaffected	unaffected
DNA_replication	FBgn0015271	Orc5	FALSE	-0.000415592	0.0991671	0.440308	1	0.451904	0.00119543	unaffected	unaffected	unaffected
DNA_replication	FBgn0260985	RfC4	FALSE	-0.0168348	0.198749	0.848583	0.621792	0.0484729	4.23011e-17	unaffected	unaffected	unaffected
DNA_replication	FBgn0002906	Blm	FALSE	-0.00409525	0.117559	0.484611	0.970544	0.299905	1.04345e-05	unaffected	unaffected	unaffected
DNA_replication	FBgn0041171	ago	FALSE	0.00941985	-0.136426	-0.548795	0.807369	0.177701	1.85906e-08	unaffected	unaffected	unaffected
DNA_replication	FBgn0030506	DNAlig4	FALSE	0.0123649	0.10265	0.39633	0.73433	0.354763	0.000101758	unaffected	unaffected	unaffected
DNA_replication	FBgn0035812	CG7457	FALSE	0.000450004	0.114448	0.439233	1	0.290222	1.9714e-05	unaffected	unaffected	unaffected
DNA_replication	FBgn0004913	Gnf1	FALSE	0.00190205	0.242432	0.896208	1	0.000972394	1.34824e-36	unaffected	unaffected	unaffected
DNA_replication	FBgn0037489	CG1234	FALSE	-0.00501012	0.163047	0.584044	0.912458	0.0746115	2.22835e-11	unaffected	unaffected	unaffected
DNA_replication	FBgn0030054	Caf1-180	FALSE	-3.72208e-05	0.263416	0.930128	1	0.0154412	3.30846e-16	unaffected	unaffected	unaffected
DNA_replication	FBgn0034495	CG11788	FALSE	0.00613784	0.160271	0.555712	0.936825	0.196707	2.59988e-05	unaffected	unaffected	unaffected
DNA_replication	FBgn0030196	Psf3	FALSE	-0.0348718	0.226056	0.781796	0.386801	0.029192	5.63016e-14	unaffected	unaffected	unaffected
DNA_replication	FBgn0031540	Pif1	FALSE	0.0112083	0.114736	0.391133	0.739396	0.243822	1.79748e-05	unaffected	unaffected	unaffected
DNA_replication	FBgn0027903	PolD2	FALSE	2.87462e-05	0.273861	0.885912	1	0.00793921	1.63928e-17	unaffected	unaffected	unaffected
DNA_replication	FBgn0029798	CG4078	FALSE	0.0768862	0.23826	0.758834	0.188525	0.018274	7.54504e-14	unaffected	unaffected	unaffected
DNA_replication	FBgn0030871	CG8142	FALSE	-0.001353	0.254622	0.792807	1	0.0195842	2.67091e-12	unaffected	unaffected	unaffected
DNA_replication	FBgn0031655	Marcal1	FALSE	0.000523617	0.229972	0.707176	1	0.0209714	1.33333e-12	unaffected	unaffected	unaffected
DNA_replication	FBgn0002905	PolQ	FALSE	0.00136107	0.138164	0.412569	1	0.256054	0.00130083	unaffected	unaffected	unaffected
DNA_replication	FBgn0028360	Cdc7	FALSE	-0.00219701	0.144695	0.415697	1	0.178996	0.000116577	unaffected	unaffected	unaffected
DNA_replication	FBgn0027375	RecQ5	FALSE	-0.0041903	0.202043	0.562277	0.969027	0.064507	6.41507e-07	unaffected	unaffected	unaffected
DNA_replication	FBgn0033081	geminin	FALSE	-0.000511462	0.179462	0.477058	1	0.0578178	3.13465e-07	unaffected	unaffected	unaffected
DNA_replication	FBgn0261938	mtRNApol	FALSE	-0.00083016	0.187269	0.496844	1	0.09411	1.49468e-05	unaffected	unaffected	unaffected
DNA_replication	FBgn0015799	Rbf	FALSE	0.00104702	0.196842	0.514204	1	0.00114874	1.60422e-19	unaffected	unaffected	unaffected
DNA_replication	FBgn0043002	Chrac-14	FALSE	-0.000159168	0.343894	0.878463	1	0.00360795	7.86679e-13	unaffected	unaffected	unaffected
DNA_replication	FBgn0259113	PolA1	FALSE	0.00237186	0.341186	0.86598	1	0.00459669	4.65193e-12	unaffected	unaffected	unaffected
DNA_replication	FBgn0086695	hd	FALSE	0.000572838	0.34518	0.872856	1	0.00159864	1.60071e-16	unaffected	unaffected	unaffected
DNA_replication	FBgn0010173	RpA-70	FALSE	-0.00397604	0.35061	0.882652	0.934384	6.99507e-06	9.52184e-31	unaffected	unaffected	unaffected
DNA_replication	FBgn0032154	mtDNA-helicase	FALSE	-0.00244313	0.278177	0.682639	1	0.0323656	1.06316e-06	unaffected	unaffected	unaffected
DNA_replication	FBgn0004106	Cdk1	FALSE	-7.59492e-05	0.165144	0.40361	1	0.0670285	3.95448e-06	unaffected	unaffected	unaffected
DNA_replication	FBgn0026143	Cdc45	FALSE	-0.000951145	0.267425	0.653501	1	0.0019479	1.59803e-14	unaffected	unaffected	unaffected
DNA_replication	FBgn0264326	PolE1	FALSE	0.00363272	0.348294	0.825057	1	0.00604792	4.5976e-10	unaffected	unaffected	unaffected
DNA_replication	FBgn0284442	Mcm3	FALSE	0.00272193	0.394545	0.849602	1	0.000371874	1.87468e-14	unaffected	unaffected	unaffected
DNA_replication	FBgn0263600	PolD1	FALSE	-0.00152056	0.368781	0.784998	1	0.00107213	5.22352e-12	unaffected	unaffected	unaffected
DNA_replication	FBgn0283467	PolD3	FALSE	-0.00357766	0.25152	0.514395	0.985247	0.0151034	1.19671e-06	unaffected	unaffected	unaffected
DNA_replication	FBgn0014861	Mcm2	FALSE	0.00127463	0.473796	0.914616	1	4.3946e-07	7.78536e-24	unaffected	unaffected	unaffected
DNA_replication	FBgn0023180	Orc6	FALSE	0.000721148	0.298011	0.573117	1	0.0454833	0.000640205	unaffected	unaffected	unaffected
DNA_replication	FBgn0031875	CG3430	FALSE	0.000837823	0.49128	0.924227	1	1.55177e-06	2.44343e-21	unaffected	unaffected	unaffected
DNA_replication	FBgn0033890	Ctf4	FALSE	0.00114473	0.534333	0.973912	1	3.25126e-07	1.62584e-22	unaffected	unaffected	unaffected
DNA_replication	FBgn0034726	PolE4	FALSE	-0.00031198	0.27235	0.49205	1	0.0166524	1.80518e-05	unaffected	unaffected	unaffected
DNA_replication	FBgn0023181	Orc4	FALSE	0.00405597	0.369909	0.640485	0.958935	0.000100789	3.46215e-12	unaffected	unaffected	unaffected
DNA_replication	FBgn0286788	Orc1	FALSE	0.00685709	0.581644	0.951578	0.889898	1.87032e-08	1.52875e-22	unaffected	unaffected	unaffected
DNA_replication	FBgn0028700	RfC38	FALSE	-0.00641384	0.377941	0.600913	0.892211	7.17381e-05	2.35459e-10	unaffected	unaffected	unaffected
DNA_replication	FBgn0023514	CG14805	FALSE	-0.00141509	0.188562	0.297335	1	0.0358396	0.000956508	unaffected	unaffected	unaffected
DNA_replication	FBgn0262619	DNAlig1	FALSE	0.0017974	0.55755	0.868668	1	9.70988e-08	1.42971e-18	unaffected	unaffected	unaffected
DNA_replication	FBgn0032244	RfC3	FALSE	-0.000374477	0.530289	0.811023	1	2.82788e-05	2.22272e-11	unaffected	unaffected	unaffected
DNA_replication	FBgn0034314	nopo	FALSE	0.00275899	0.442669	0.652538	1	0.000987687	4.95606e-07	unaffected	unaffected	unaffected
DNA_replication	FBgn0010438	mtSSB	FALSE	0.00275179	0.503651	0.728546	1	0.000858932	7.35408e-07	unaffected	unaffected	unaffected
DNA_replication	FBgn0005655	PCNA	FALSE	0.00187259	0.612616	0.869011	1	3.15915e-07	1.89981e-14	unaffected	unaffected	unaffected
DNA_replication	FBgn0000307	chif	FALSE	-0.000382853	-0.141159	-0.173127	1	0.193982	0.13718	unaffected	unaffected	unaffected
DNA_replication	FBgn0035918	Cdc6	FALSE	0.0110249	0.699388	0.856515	0.772528	2.96309e-10	1.05078e-16	unaffected	unaffected	unaffected
DNA_replication	FBgn0025637	SkpA	FALSE	-0.000477598	0.0962289	0.116258	1	0.271669	0.171736	unaffected	unaffected	unaffected
DNA_replication	FBgn0043001	Chrac-16	FALSE	-0.0105178	-0.0652327	-0.0765814	0.795455	0.592173	0.558802	unaffected	unaffected	unaffected
DNA_replication	FBgn0286075	DNAlig3	FALSE	0.00151771	0.508498	0.579796	1	3.48522e-05	8.3713e-07	unaffected	unaffected	unaffected
DNA_replication	FBgn0024887	kin17	FALSE	0.00409137	0.0556069	0.0573683	0.954951	0.617873	0.614615	unaffected	unaffected	unaffected
DNA_replication	FBgn0003479	spn-A	FALSE	0.000442758	0.119788	0.108158	1	0.221094	0.298761	unaffected	unaffected	unaffected
DNA_replication	FBgn0262524	ver	FALSE	0.00626861	0.689363	0.498719	0.960634	0.00120635	0.00504537	unaffected	unaffected	unaffected
DNA_replication	FBgn0026573	ADD1	FALSE	-0.00252841	-0.174819	-0.0882887	0.989736	0.0333236	0.33383	unaffected	unaffected	unaffected
DNA_replication	FBgn0003023	otu	FALSE	0.00671268	0.186405	0.0662903	1	0.356987	0.857137	unaffected	unaffected	unaffected
DNA_replication	FBgn0051612	CG31612	TRUE	0.0327012	-0.525257	-0.168059	0.541466	0.0189754	0.451522	unaffected	unaffected	unaffected
DNA_replication	FBgn0003116	pn	FALSE	-0.000497023	0.12846	0.0388731	1	0.322747	0.839044	unaffected	unaffected	unaffected
DNA_replication	FBgn0004924	Top1	FALSE	-0.000780628	-0.101316	-0.0270035	1	0.377455	0.860187	unaffected	unaffected	unaffected
DNA_replication	FBgn0011766	E2f1	FALSE	0.000654647	-0.409586	-0.0133384	1	0.000105293	0.931419	unaffected	unaffected	unaffected
DNA_replication	FBgn0032290	CG6443	FALSE	-0.00478884	0.199977	-0.0285476	0.958787	0.064723	0.857791	unaffected	unaffected	unaffected
DNA_replication	FBgn0003502	Btk29A	FALSE	0.00184421	0.389997	-0.0949806	1	4.17082e-07	0.275223	unaffected	unaffected	unaffected
DNA_replication	FBgn0001120	gnu	FALSE	-0.000125921	0.847437	-0.252719	1	0.0212687	0.449855	unaffected	unaffected	unaffected
DNA_replication	FBgn0010316	dap	FALSE	0.0083357	-0.164637	0.0802349	0.826526	0.0780154	0.454497	unaffected	unaffected	unaffected
DNA_replication	FBgn0035194	Psf1	FALSE	-0.252265	-0.21499	0.125222	0.0306113	0.0476902	0.316482	unaffected	unaffected	unaffected
DNA_replication	FBgn0034371	Ntan1	TRUE	0.000599857	0.419862	-0.28488	1	4.11049e-05	0.00805113	unaffected	unaffected	unaffected
DNA_replication	FBgn0287768	esg	TRUE	0.0043645	-0.108635	0.0767427	0.989297	0.424759	0.669949	unaffected	unaffected	unaffected
DNA_replication	FBgn0002709	mei-218	FALSE	-0.00320738	-0.131972	0.142432	1	0.356971	0.465956	unaffected	unaffected	unaffected
DNA_replication	FBgn0262656	Myc	FALSE	-0.000184246	-0.737737	0.80523	1	0.00972172	0.00332126	unaffected	unaffected	unaffected
DNA_replication	FBgn0039560	BOD1	FALSE	-0.00304609	-0.132202	0.166032	0.971004	0.130864	0.0569309	unaffected	unaffected	unaffected
DNA_replication	FBgn0024371	E2f2	FALSE	0.00527485	0.0071923	-0.013372	0.90056	0.953564	0.913042	unaffected	unaffected	unaffected
DNA_replication	FBgn0261618	larp	FALSE	-0.00313926	-0.267122	0.517216	1	0.0682943	0.00225485	unaffected	unaffected	unaffected
DNA_replication	FBgn0039271	CG11839	FALSE	-0.00524834	-0.0616508	0.157687	0.952712	0.64663	0.244866	unaffected	unaffected	unaffected
DNA_replication	FBgn0263987	spoon	FALSE	-0.00260735	-0.098478	0.562931	1	0.447371	2.20921e-05	unaffected	unaffected	unaffected
DNA_replication	FBgn0003227	rec	FALSE	-0.0221029	-0.0356774	0.307039	0.551029	0.790962	0.00563975	unaffected	unaffected	unaffected
DNA_replication	FBgn0261976	Psf2	FALSE	-0.000388999	-0.0131556	0.168163	1	0.938608	0.290177	unaffected	unaffected	unaffected
DNA_replication	FBgn0027620	Acf	FALSE	-0.000417631	-0.00779406	0.519892	1	0.963717	0.000474361	unaffected	unaffected	unaffected
DNA_replication	FBgn0036248	ssp	FALSE	-0.00078899	-0.00123724	0.253515	1	0.992958	0.000802929	unaffected	unaffected	unaffected
DNA_replication	FBgn0004406	PolG1	FALSE	0.00550019	0.113763	1.044	0.928946	0.314428	6.15723e-23	unaffected	unaffected	up
DNA_replication	FBgn0038118	timeout	FALSE	0.00832413	0.389367	1.11066	0.87319	0.000771951	2.07585e-21	unaffected	unaffected	up
DNA_replication	FBgn0039403	Sld5	FALSE	0.00615377	0.363126	1.00585	0.957655	0.0203737	1.22373e-08	unaffected	unaffected	up
DNA_replication	FBgn0032929	Mcm10	FALSE	0.00408198	0.440618	1.15803	0.971244	0.000110201	1.4592e-24	unaffected	unaffected	up
DNA_replication	FBgn0050085	Rif1	FALSE	0.00056467	0.42831	1.12219	1	8.39465e-08	3.83978e-47	unaffected	unaffected	up
DNA_replication	FBgn0015270	Orc2	FALSE	-0.00177937	0.400886	1.01237	1	0.00119942	1.66222e-15	unaffected	unaffected	up
DNA_replication	FBgn0025815	Mcm6	FALSE	0.00152385	0.456377	1.08195	1	8.87021e-09	4.62056e-45	unaffected	unaffected	up
DNA_replication	FBgn0000996	dup	FALSE	0.00280234	0.542836	1.23364	1	1.31618e-07	1.9063e-35	unaffected	unaffected	up
DNA_replication	FBgn0040290	RecQ4	FALSE	0.00636455	0.554614	1.10951	0.912458	1.10165e-05	7.95999e-20	unaffected	unaffected	up
DNA_replication	FBgn0020633	Mcm7	FALSE	0.00924115	0.624951	1.24464	0.872782	1.57998e-05	6.13933e-19	unaffected	unaffected	up
DNA_replication	FBgn0015929	dpa	FALSE	0.000491934	0.579997	1.10562	1	1.09519e-09	8.33296e-34	unaffected	unaffected	up
DNA_replication	FBgn0017577	Mcm5	FALSE	0.00489912	0.632248	1.18907	0.920353	3.61545e-11	5.29201e-39	unaffected	unaffected	up
DNA_replication	FBgn0011762	Prim1	FALSE	-0.00190222	0.61966	1.11543	1	8.06711e-06	1.2137e-17	unaffected	unaffected	up
DNA_replication	FBgn0032698	CG10336	FALSE	0.0240154	0.621889	1.08998	0.553196	1.94583e-05	7.86041e-16	unaffected	unaffected	up
DNA_replication	FBgn0035644	PolE2	FALSE	0.00712499	0.64307	1.12681	0.893239	5.18151e-08	2.45651e-26	unaffected	unaffected	up
DNA_replication	FBgn0031252	CG13690 RNaseH2	FALSE	0.00219042	0.79202	1.38294	1	2.01996e-09	1.09483e-29	unaffected	unaffected	up
DNA_replication	FBgn0011703	RnrL	FALSE	0.00170428	0.62482	1.0902	1	5.19503e-08	2.80044e-23	unaffected	unaffected	up
DNA_replication	FBgn0259676	Prim2	FALSE	-0.000213469	0.660015	1.06792	1	6.22066e-07	8.98304e-18	unaffected	unaffected	up
DNA_replication	FBgn0005696	PolA2	FALSE	0.00155878	0.665538	1.035	1	3.7266e-06	3.15689e-14	unaffected	unaffected	up
DNA_replication	FBgn0015376	cutlet cohesin subunit	FALSE	0.0028115	0.675172	1.01233	1	1.76523e-08	2.4452e-19	unaffected	unaffected	up
DNA_replication	FBgn0000659	fkh	TRUE	0.181849	-0.390368	1.16042	0.195652	0.114863	0.0051791	unaffected	unaffected	up
DNA_replication	FBgn0011676	Nos	FALSE	0.0183378	-0.0895264	2.14087	0.891185	0.654318	0.00662483	unaffected	unaffected	up
DNA_replication	FBgn0284084	wg	TRUE	0.00467973	-0.0742177	1.89558	0.917198	0.460597	5.63047e-112	unaffected	unaffected	up

## Sheet: Figure 3b and 3d
GO	FBgn	symbol	PcG_bound	log2FoldChange_PH18	log2FoldChange_PHD11	log2FoldChange_PH29	padj_PH18	padj_PHD11	padj_PH29	diff_PH18	diff_PHD11	diff_PH29				DNA repair response						DNA replication
DNA_damage_response	FBgn0033549	mms4	FALSE	-0.00900004	0.157046	1.06515	0.890255	0.247755	8.64004e-11	unaffected	unaffected	up
DNA_damage_response	FBgn0037141	PolH	FALSE	-0.00900761	0.30146	1.08396	0.832672	0.00254419	9.40537e-27	unaffected	unaffected	up				No ph-KD	Constant-KD	Transient-KD				No ph-KD	Constant-KD	Transient-KD
DNA_damage_response	FBgn0032698	CG10336 / TIPIN	FALSE	0.0240154	0.621889	1.08998	0.553196	1.94583e-05	7.86041e-16	unaffected	unaffected	up			Up	0	0	18			Up	0	0	26
DNA_damage_response	FBgn0037531	CG10445	FALSE	0.000710388	0.518874	1.10354	1	0.000567763	3.96463e-14	unaffected	unaffected	up			Down	0	0	3			Down	0	0	2
DNA_damage_response	FBgn0040290	RecQ4	FALSE	0.00636455	0.554614	1.10951	0.912458	1.10165e-05	7.95999e-20	unaffected	unaffected	up
DNA_damage_response	FBgn0038118	timeout	FALSE	0.00832413	0.389367	1.11066	0.87319	0.000771951	2.07585e-21	unaffected	unaffected	up
DNA_damage_response	FBgn0262987	CG43295 / MRNIP	FALSE	-0.0119902	0.110642	1.12288	0.817693	0.430512	1.78851e-10	unaffected	unaffected	up
DNA_damage_response	FBgn0037781	Fancl	FALSE	0.00875977	0.161086	1.13272	0.90056	0.275981	1.54003e-08	unaffected	unaffected	up
DNA_damage_response	FBgn0015546	spel1 or Msh2	FALSE	-0.0207961	0.0836148	1.13627	0.553196	0.442412	1.93935e-30	unaffected	unaffected	up
DNA_damage_response	FBgn0011659	Mlh1	FALSE	0.00606147	0.360981	1.24713	0.910441	0.000714118	4.13278e-35	unaffected	unaffected	up
DNA_damage_response	FBgn0052251	Claspin	FALSE	0.00414478	0.124672	1.2764	1	0.383445	1.0202e-11	unaffected	unaffected	up
DNA_damage_response	FBgn0031252	CG13690 / RNAseH2	FALSE	0.00219042	0.79202	1.38294	1	2.01996e-09	1.09483e-29	unaffected	unaffected	up
DNA_damage_response	FBgn0036486	Msh6	FALSE	-0.00257586	0.382077	1.4972	1	0.00171	1.81996e-31	unaffected	unaffected	up
DNA_replication	FBgn0000659	fkh	TRUE	0.181849	-0.390368	1.16042	0.195652	0.114863	0.0051791	unaffected	unaffected	up
DNA_replication	FBgn0050085	Rif1	FALSE	0.00056467	0.42831	1.12219	1	8.39465e-08	3.83978e-47	unaffected	unaffected	up
DNA_replication	FBgn0259676	Prim2	FALSE	-0.000213469	0.660015	1.06792	1	6.22066e-07	8.98304e-18	unaffected	unaffected	up
DNA_replication	FBgn0005696	PolA2	FALSE	0.00155878	0.665538	1.035	1	3.7266e-06	3.15689e-14	unaffected	unaffected	up
DNA_replication	FBgn0015376	cutlet / cohesin subunit	FALSE	0.0028115	0.675172	1.01233	1	1.76523e-08	2.4452e-19	unaffected	unaffected	up
DNA_damage_response	FBgn0032813	PCNA2	FALSE	0.00764778	-0.998654	-2.74669	0.968749	0.00619685	3.47527e-10	unaffected	unaffected	down
DNA_damage_response	FBgn0000046	Act87E / actin	FALSE	0.00389308	-0.752263	-2.19899	1	0.00264617	5.35392e-16	unaffected	unaffected	down
DNA_damage_response	FBgn0014396	tim	FALSE	0.00779144	0.0748404	-1.50505	1	0.712368	0.0241721	unaffected	unaffected	down
GO	FBgn	symbol	PcG_bound	log2FoldChange_PH18	log2FoldChange_PHD11	log2FoldChange_PH29	padj_PH18	padj_PHD11	padj_PH29	diff_PH18	diff_PHD11	diff_PH29
DNA_damage_response_repair	FBgn0025815	Mcm6	FALSE	0.00152385	0.456377	1.08195	1	8.87021e-09	4.62056e-45	unaffected	unaffected	up
DNA_damage_response_repair	FBgn0036815	HipHop / telomere maintenance	FALSE	-0.000701616	0.335021	1.24867	1	0.000533859	3.43595e-37	unaffected	unaffected	up
DNA_damage_response_repair	FBgn0039403	Sld5	FALSE	0.00615377	0.363126	1.00585	0.957655	0.0203737	1.22373e-08	unaffected	unaffected	up
DNA_damage_response_repair	FBgn0015929	dpa / Mcm4	FALSE	0.000491934	0.579997	1.10562	1	1.09519e-09	8.33296e-34	unaffected	unaffected	up
DNA_replication	FBgn0004406	PolG1	FALSE	0.00550019	0.113763	1.044	0.928946	0.314428	6.15723e-23	unaffected	unaffected	up
DNA_replication	FBgn0038118	timeout	FALSE	0.00832413	0.389367	1.11066	0.87319	0.000771951	2.07585e-21	unaffected	unaffected	up
DNA_replication	FBgn0032929	Mcm10	FALSE	0.00408198	0.440618	1.15803	0.971244	0.000110201	1.4592e-24	unaffected	unaffected	up
DNA_replication	FBgn0050085	Rif1	FALSE	0.00056467	0.42831	1.12219	1	8.39465e-08	3.83978e-47	unaffected	unaffected	up
DNA_replication	FBgn0015270	Orc2	FALSE	-0.00177937	0.400886	1.01237	1	0.00119942	1.66222e-15	unaffected	unaffected	up
DNA_replication	FBgn0025815	Mcm6	FALSE	0.00152385	0.456377	1.08195	1	8.87021e-09	4.62056e-45	unaffected	unaffected	up
DNA_replication	FBgn0000996	dup	FALSE	0.00280234	0.542836	1.23364	1	1.31618e-07	1.9063e-35	unaffected	unaffected	up
DNA_replication	FBgn0040290	RecQ4	FALSE	0.00636455	0.554614	1.10951	0.912458	1.10165e-05	7.95999e-20	unaffected	unaffected	up
DNA_replication	FBgn0020633	Mcm7	FALSE	0.00924115	0.624951	1.24464	0.872782	1.57998e-05	6.13933e-19	unaffected	unaffected	up
DNA_replication	FBgn0015929	dpa	FALSE	0.000491934	0.579997	1.10562	1	1.09519e-09	8.33296e-34	unaffected	unaffected	up
DNA_replication	FBgn0017577	Mcm5	FALSE	0.00489912	0.632248	1.18907	0.920353	3.61545e-11	5.29201e-39	unaffected	unaffected	up
DNA_replication	FBgn0011762	Prim1	FALSE	-0.00190222	0.61966	1.11543	1	8.06711e-06	1.2137e-17	unaffected	unaffected	up
DNA_replication	FBgn0032698	CG10336	FALSE	0.0240154	0.621889	1.08998	0.553196	1.94583e-05	7.86041e-16	unaffected	unaffected	up
DNA_replication	FBgn0035644	PolE2	FALSE	0.00712499	0.64307	1.12681	0.893239	5.18151e-08	2.45651e-26	unaffected	unaffected	up
DNA_replication	FBgn0031252	CG13690 / RNaseH2	FALSE	0.00219042	0.79202	1.38294	1	2.01996e-09	1.09483e-29	unaffected	unaffected	up
DNA_replication	FBgn0011703	RnrL	FALSE	0.00170428	0.62482	1.0902	1	5.19503e-08	2.80044e-23	unaffected	unaffected	up
DNA_replication	FBgn0259676	Prim2	FALSE	-0.000213469	0.660015	1.06792	1	6.22066e-07	8.98304e-18	unaffected	unaffected	up
DNA_replication	FBgn0005696	PolA2	FALSE	0.00155878	0.665538	1.035	1	3.7266e-06	3.15689e-14	unaffected	unaffected	up
DNA_replication	FBgn0015376	cutlet / cohesin subunit	FALSE	0.0028115	0.675172	1.01233	1	1.76523e-08	2.4452e-19	unaffected	unaffected	up
DNA_replication	FBgn0000659	fkh	TRUE	0.181849	-0.390368	1.16042	0.195652	0.114863	0.0051791	unaffected	unaffected	up
DNA_replication	FBgn0011676	Nos	FALSE	0.0183378	-0.0895264	2.14087	0.891185	0.654318	0.00662483	unaffected	unaffected	up
DNA_replication	FBgn0284084	wg	TRUE	0.00467973	-0.0742177	1.89558	0.917198	0.460597	5.63047e-112	unaffected	unaffected	up
DNA_replication	FBgn0032813	PCNA2	FALSE	0.00764778	-0.998654	-2.74669	0.968749	0.00619685	3.47527e-10	unaffected	unaffected	down
DNA_replication	FBgn0014396	tim	FALSE	0.00779144	0.0748404	-1.50505	1	0.712368	0.0241721	unaffected	unaffected	down
Not directly related to DNA repair
DNA_damage_response_repair	FBgn0011706	rpr	TRUE	-0.00300774	2.67997	1.55533	1	2.00086e-62	8.76625e-22	unaffected	up	up
DNA_damage_response_repair	FBgn0033475	CG12129	FALSE	0.000318491	0.283454	2.0559	1	0.00402907	3.71659e-99	unaffected	unaffected	up
DNA_damage_response_repair	FBgn0030028	Corp	FALSE	0.00703831	1.29958	2.17742	0.965373	1.95705e-06	7.91751e-15	unaffected	up	up
DNA_damage_response	FBgn0000320	eya	TRUE	0.00079872	-0.276101	-7.58945	1	0.000359544	0	unaffected	unaffected	down
DNA_damage_response	FBgn0040491	Buffy	FALSE	0.000251175	-0.181025	-2.08497	1	0.308539	2.14084e-05	unaffected	unaffected	down
DNA_damage_response	FBgn0031885	Mnn1	FALSE	0.00682318	-0.798758	-1.03673	0.892421	6.58559e-13	1.64988e-22	unaffected	unaffected	down
